# Supplementary material for: Exploring the accuracy of the Xpert MTB/RIF assay in detecting lymph node tuberculosis: A systematic review and meta-analysis
Source: PLoS One. 2025 May 7;20(5):e0321507. doi: 10.1371/journal.pone.0321507 (PMC12057916; doi:10.1371/journal.pone.0321507)
Supplement: S1 Fig — (ZIP) [file pone.0321507.s001.zip]

Archive with 29 entries (28 files):
- supporting information/
- supporting information/S1 Fig.pdf
- supporting information/S1 File.docx
- supporting information/S10 Fig.pdf
- supporting information/S11 Fig.pdf
- supporting information/S12 Fig.pdf
- supporting information/S13 Fig.pdf
- supporting information/S14 Fig.pdf
- supporting information/S15 Fig.pdf
- supporting information/S16 Fig.pdf
- supporting information/S17 Fig.pdf
- supporting information/S18 Fig.pdf
- supporting information/S19 Fig.pdf
- supporting information/S2 Fig.pdf
- supporting information/S2 File.docx
- supporting information/S20 Fig.pdf
- supporting information/S21 Fig.pdf
- supporting information/S22 Fig.pdf
- supporting information/S3 Fig.pdf
- supporting information/S3 File.xlsx
- supporting information/S4 Fig.pdf
- supporting information/S4 File.xlsx
- supporting information/S5 Fig.pdf
- supporting information/S5 File.xlsx
- supporting information/S6 Fig.pdf
- supporting information/S6 File.docx
- supporting information/S7 Fig.pdf
- supporting information/S8 Fig.pdf
- supporting information/S9 Fig.pdf
