# Supplementary material for: Exploring the accuracy of the Xpert MTB/RIF assay in detecting lymph node tuberculosis: A systematic review and meta-analysis
Source: PLoS One. 2025 May 7;20(5):e0321507. doi: 10.1371/journal.pone.0321507 (PMC12057916; doi:10.1371/journal.pone.0321507)
Supplement: S1 Fig — (ZIP) [file pone.0321507.s001.zip › supporting information/S3 File.xlsx]

## Sheet: raw data
Author	Year	County	TP	FP	FN	TN	Specimen type	Reference standard	Decontaminate method	Sample condition	Location	Homogenisation	Sample ratio	Patient selection metho	or	ll	ul	sensitivity	or	ll	ul	specificity	total	Data extractor (CZ= Chen Zike, YT= Ye Ting)	Date of data extraction
N. Sharif	2023	Pakistan	48	26	32	5	Tissue	Culture	NALC-NaOH	Fresh	Peripheral	No	2:1	Consecutive	0.6	0.48	0.71	0.6	0.16	0.05	0.34	0.16129	111	CZ, YT	2023-11-03
Wenwen Sun	2021	China	237	0	35	35	Tissue	CRS	No	Fresh	Peripheral	No	2:1	Consecutive	0.87	0.83	0.91	0.871324	1	0.9	1	1	307	CZ, YT	2023-11-07
Minnies S	2021	South Africa	7	33	9	45	FNA	Culture	No	Unknow	Peripheral	No	2:1	Consecutive	0,44	0.2	0.7	0.4375	0.58	0.46	0.69	0.576923	94	CZ, YT	2023-11-04
Huang S.b	2020	China	58	9	28	20	FNA	Culture	NALC-NaOH	Fresh	Peripheral	Mechanical	2:1	Consecutive	0.35	0.21	0.51	0.674419	1	0.69	1	0.689655	115	CZ, YT	2023-11-04
Huang S.a	2020	China	43	9	0	10	FNA	CRS	NALC-NaOH	Fresh	Peripheral	Mechanical	2:1	Consecutive	1	0.92	1	1	0.53	0.29	0.76	0.526316	62	CZ, YT	2023-11-08
Sarfaraz S	2018	Pakistan	44	38	23	156	FNA	Culture	NALC-NaOH	Fresh	Peripheral	No	Unknow	Consecutive	0.66	0.53	0.77	0.656716	0.8	0.74	0.86	0.804124	261	CZ, YT	2023-11-03
CHE Nan Ying	2017	China	22	47	0	13	FNA	Culture	No	Fresh	Peripheral	Mechanical	2:1	Consecutive	1	0.85	1	1	0.22	0.12	0.34	0.216667	82	CZ, YT	2023-11-04
Dhasmana DJ	2014	United Kingdom	24	3	12	77	FNA	CRS	No	Fresh	Mediastinal	No	Unknow	Consecutive	0.67	0.49	0.81	0.666667	0.96	0.89	0.99	0.9625	116	CZ, YT	2023-11-08
Ablanedo TY	2014	Mexico	15	0	0	53	FNA	Culture	NALC-NaOH	Frozen	Peripheral	No	2:1	Consecutive	1	0.78	1	1	1	0.93	1	1	68	CZ, YT	2023-11-03
A. Van Rie	2013	South Africa	139	23	10	172	FNA	Culture	No	Fresh	Peripheral	No	2:1	Consecutive	0.93	0.88	0.97	0.932886	0.88	0.83	0.92	0.882051	344	CZ, YT	2023-11-04
Tahseen S	2022	Pakistan	83	41	50	205	FNA	Culture	No	Fresh	Peripheral	Mechanical	Unknow	Consecutive	0.62	0.54	0.71	0.62406	0.83	0.78	0.88	0.833333	379	CZ, YT	2023-11-08
Mukhinda S	2022	India	36	53	6	50	FNA	Culture	NALC-NaOH	Fresh	Peripheral	Mechanical	2:1	Consecutive	0.86	0.71	0.95	0.857143	0.49	0.39	0.59	0.485437	145	CZ, YT	2023-11-08
Liwei Yao	2022	China	72	0	28	14	Tissue	CRS	No	Fresh	Peripheral	No	2:1	Consecutive	0.72	0.62	0.81	0.72	1	0.77	1	1	114	CZ, YT	2023-11-05
Atnafu A	2022	Ethiopia	33	10	3	50	FNA	Culture	NALC-NaOH	Fresh	Peripheral	No	3:1	Consecutive	0.92	0.76	0.98	0.916667	0.83	0.71	0.92	0.833333	96	CZ, YT	2023-11-08
Asnake Simieneh.b	2022	Ethiopia	12	0	2	5	Tissue	CRS	NALC-NaOH	Fresh	Peripheral	No	2:1	Consecutive	0.86	0.57	0.98	0.857143	1	0,48	1	1	19	CZ, YT	2023-11-04
Asnake Simieneh.a	2022	Ethiopia	16	0	7	124	Tissue	Culture	NALC-NaOH	Fresh	Peripheral	No	2:1	Consecutive	0.7	0.47	0.87	0.695652	1	0.97	1	1	147	CZ, YT	2023-11-04
Mohan V	2021	India	16	14	2	28	FNA	Culture	No	Fresh	Peripheral	No	Unknow	Consecutive	0.89	0.65	0.99	0.888889	0.67	0.5	0.8	0.666667	60	CZ, YT	2023-11-06
Teyim Pride Mbuh	2019	Cameroon	24	4	3	15	FNA	Culture	NALC-NaOH	Fresh	Peripheral	Mechanical	2:1	Consecutive	0.89	0.71	0.98	0.888889	0.79	0.54	0.94	0.789474	46	CZ, YT	2023-11-05
Sushil Pandey.b	2017	Australia	5	2	4	0	Tissue	Culture	NALC-NaOH	Fresh	Peripheral	No	2:1	Consecutive	0.56	0.21	0.86	0.555556	0	0	0.84	0	11	CZ, YT	2023-11-04
Sushil Pandey.a	2017	Australia	9	1	1	3	FNA	Culture	NALC-NaOH	Fresh	Peripheral	No	2:1	Consecutive	0.9	0.55	1	0.9	0.75	0.19	0.99	0.75	14	CZ, YT	2023-11-06
Suzana, S.b	2016	India	38	0	18	11	Tissue	CRS	No	Fresh	Peripheral	No	2:1	Consecutive	0.68	0.54	0.8	0.678571	1	0.72	1	1	67	CZ, YT	2023-11-03
Suzana, S.a	2016	India	19	19	1	27	Tissue	Culture	No	Fresh	Peripheral	No	2:1	Consecutive	0.95	0.75	1	0.95	0.59	0.43	0.73	0.586957	66	CZ, YT	2023-11-04
Abebe G	2015	Southwest Ethiopia	76	11	7	42	FNA	Culture	NALC-NaOH	Frozen	Peripheral	No	3:1	Consecutive	0.92	0.83	0.97	0.915663	0.79	0.66	0,89	0.792453	136	CZ, YT	2023-11-04
Biadglegne,F	2013	Ethiopia	29	56	3	132	FNA	Culture	NALC-NaOH	Frozen	Peripheral	No	3:1	Convenience	0,.91	0.75	0.98	0.90625	0.7	0.63	0.77	0.702128	220	CZ, YT	2023-11-04
Tortoli, E.b	2012	Italy	28	1	5	85	Tissue	CRS	NALC-NaOH	Frosen	Peripheral	No	2:1	Consecutive	0.85	0.68	0.95	0.848485	1	0,.96	1	0.988372	119	CZ, YT	2023-11-04
Tortoli, E.a	2012	Italy	24	4	5	85	Tissue	Culture	NALC-NaOH	Frosen	Peripheral	No	2:1	Consecutive	0.83	0.64	0.94	0.827586	0.96	0.89	0.99	0.955056	118	CZ, YT	2023-11-04
Ligthelm,L.J.b	2011	South Africa	28	3	1	16	FNA	Culture	No	Fresh	Peripheral	No	2:1	Consecutive	0.97	0.82	1	0.965517	0.84	0.6	0.97	0.842105	48	CZ, YT	2023-11-04
Ligthelm,L.J.a	2011	South Africa	29	2	1	16	FNA	CRS	No	Fresh	Peripheral	No	2:1	Consecutive	0.97	0.83	1	0.966667	0.89	0.65	0.99	0.888889	48	CZ, YT	2023-11-04
Willy Ssengooba	2020	Uganda	14	17	2	320	FNA	Culture	NALC-NaOH	Fresh	Peripheral	Mechanical	2:1	Consecutive	0.88	0.62	0.98	0.875	0.95	0.92	0.97	0.949555	353	CZ, YT	2023-11-04
Jitendra Singh Rathour	2019	India	4	3	1	19	Tissue	Culture	No	Fresh	Peripheral	No	2:1	Consecutive	0.8	0.28	0.99	0.8	0.86	0.65	0.97	0.863636	27	CZ, YT	2023-11-04
Rebecca B	2018	South India	12	9	1	0	FNA	Culture	No	Frozen	Peripheral	No	Unknow	Consecutive	0.92	0.64	1	0.923077	0	0	0.34	0	22	CZ, YT	2023-11-04
Bholla M	2016	Tanzania	11	3	8	40	FNA	CRS	No	Fresh	Peripheral	No	3:1	Consecutive	0.58	0.33	0.8	0.578947	0.93	0.81	0.99	0.930233	62	CZ, YT	2023-11-08
Coetzzee L	2014	South Africa	21	13	4	34	FNA	Culture	No	Fresh	Peripheral	No	2:1	Consecutive	0.84	0.64	0.95	0.84	0.72	0.57	0.84	0.723404	72	CZ, YT	2023-11-03
														Note: rows highlighted in orange：at least 14 years old； rows highlighted in blue：less than 14 years old；
														All authors confirmed that the studies below were eligible to be included in the review

## Sheet: rifampicin resistance
rifampicin resistance identified by Xpert MTB/RIF						Data extractor (CZ= Chen Zike, YT= Ye Ting)	Date of data extraction
Author	Year	TP	FP	FN	TN	CZ, YT	2023-11-17
Tahseen S	2022	0	0	2	135	CZ, YT	2023-11-17
CHE Nan Ying	2017	2	1	0	1	CZ, YT	2023-11-17
N. Sharif	2023	1	1	0	52	CZ, YT	2023-11-17
Ablanedo-T.Y.	2014	0	1	14	0	CZ, YT	2023-11-17
Dhasmana , D.J.	2014	1	0	26	0	CZ, YT	2023-11-17
Ligthelm,L.J.b	2011	1	0	26	1	CZ, YT	2023-11-17
Tadesse, M.	2015	4	0	82	0	CZ, YT	2023-11-17
Tortoli, E.a	2012	7	0	181	0	CZ, YT	2023-11-17
