# Supplementary material for: Exploring the accuracy of the Xpert MTB/RIF assay in detecting lymph node tuberculosis: A systematic review and meta-analysis
Source: PLoS One. 2025 May 7;20(5):e0321507. doi: 10.1371/journal.pone.0321507 (PMC12057916; doi:10.1371/journal.pone.0321507)
Supplement: S1 Fig — (ZIP) [file pone.0321507.s001.zip › supporting information/S4 File.xlsx]

## Sheet: Risk of bias for each study.
Author	Year	patient selection					index test				Reference Standard				Flow and Timing
		A. Risk of Bias				B. Concerns regarding applicability	A. Risk of Bias			B. Concerns regarding applicability	A. Risk of Bias			B. Concerns regarding applicability	A. Risk of Bias
		Was a consecutive or random sample of patients enrolled?	Was a case-control design avoided?	Did the study avoid inappropriate exclusions?	Could the selection of patients have introduced bias?	Are there concerns that the included patients and setting do not match the review question?	Were the index test results interpreted without knowledge of the results of the reference standard?	If a threshold was used, was it pre-specified?	Could the conduct or interpretation of the index test have introduced bias?	Are there concerns that the target condition as defined by the reference standard does not match the question?	Is the reference standards likely to correctly classify the target condition?	Were the reference standard results interpreted without knowledge of the results of the index tests?	Could the reference standard, its conduct, or its interpretation have introduced bias?	Are there concerns that the target condition as defined by the reference standard does not match the question?	Was there an appropriate interval between index test and reference standard?	1	Did all patients receive the same reference standard?	Were all patients included in the analysis?	Could the patient flow have introduced bias?
Ligthelm LJ	2011	UC	Y	Y	Low risk	Low concern	Y	N	Low risk	Low concern	Y	U	Low risk	Low concern	N	Y	Y	UC	Low risk
Tortoli, E	2012	UC	Y	Y	Low risk	Low concern	Y	N	Low risk	Low concern	Y	Y	Low risk	Low concern	Y	Y	Y	N	Low risk
A. Van Rie	2013	Y	Y	Y	High risk	Low concern	Y	Y	Low risk	Low concern	Y	N	Low risk	Low concern	Y	Y	Y	Y	Low risk
Biadglegne,F	2013	Y	Y	UC	Low risk	Low concern	N	N	Unclear risk	Low concern	Y	Y	Low risk	Low concern	Y	Y	N	Y	Unclear risk
Dhasmana DJ	2014	Y	Y	Y	Low risk	Low concern	N	N	Unclear risk	Low concern	Y	U	Low risk	Low concern	Y	Y	N	N	Low risk
Coetzzee L	2014	Y	Y	Y	Low risk	Low concern	Y	N	Low risk	Low concern	Y	U	Low risk	Low concern	Y	Y	Y	N	Low risk
Ablanedo TY	2014	Y	Y	UC	Low risk	Low concern	Y	N	Low risk	Low concern	Y	U	Low risk	Low concern	UC	Y	Y	N	Unclear risk
Bholla M	2016	UC	Y	Y	Low risk	Low concern	Y	N	Low risk	Low concern	Y	Y	Low risk	Low concern	Y	Y	Y	N	Low risk
Suzana S	2016	Y	Y	Y	Low risk	Low concern	UC	N	Low risk	Low concern	Y	UC	Low risk	Low concern	Y	Y	Y	N	Low risk
CHE Nan Ying	2017	Y	Y	Y	Low risk	Low concern	Y	Y	Low risk	Low concern	Y	N	Low risk	Unclear concern	Y	Y	Y	Y	Low risk
Sushil Pandey	2017	Y	UC	Y	Low risk	Low concern	Y	Y	Low risk	Low concern	Y	N	Low risk	Low concern	Y	Y	Y	Y	Unclear risk
Sarfaraz S	2018	UC	Y	UC	Unclear risk	Low concern	UC	N	Unclear risk	Low concern	Y	Y	Low risk	Low concern	Y	Y	Y	N	Unclear risk
Rebecca B	2018	Y	N	Y	Unclear risk	Low concern	N	N	Unclear risk	Low concern	Y	N	Low risk	Low concern	Y	Y	Y	Y	Low risk
Teyim Pride Mbuh	2019	Y	Y	Y	Low risk	Low concern	Y	Y	Low risk	Low concern	Y	N	Low risk	Unclear concern	Y	Y	Y	Y	Low risk
Jitendra Singh Rathour	2019	UC	Y	Y	Low risk	Low concern	Y	Y	Low risk	Low concern	Y	N	Low risk	Low concern	Y	Y	Y	Y	Low risk
Willy Ssengooba	2020	Y	Y	Y	Unclear risk	Low concern	Y	Y	Low risk	Low concern	Y	N	Low risk	Low concern	Y	Y	Y	Y	High risk
Huang S	2020	Y	Y	Y	Low risk	Low concern	Y	N	Low risk	Low concern	Y	Y	Low risk	Low concern	Y	Y	Y	Y	Low risk
Samir Mohindra	2021	Y	Y	Y	Unclear risk	Low concern	Y	Y	Low risk	Low concern	Y	N	Low risk	Low concern	Y	Y	Y	Y	Low risk
Wenwen Sun	2021	Y	Y	Y	Low risk	Low concern	Y	Y	Low risk	Low concern	Y	N	Low risk	Low concern	Y	Y	Y	Y	Low risk
Mohan V	2021	UC	Y	Y	Low risk	Low concern	Y	N	Low risk	Low concern	Y	Y	Low risk	Low concern	Y	Y	Y	Y	Low risk
Minnies S	2021	Y	Y	Y	Low risk	Low concern	Y	N	Low risk	Low concern	Y	Y	Low risk	High concern	Y	N	Y	Y	Low risk
Asnake Simieneh	2022	Y	Y	Y	Low risk	Low concern	Y	Y	Low risk	Low concern	Y	N	Low risk	Low concern	Y	Y	Y	Y	Low risk
Liwei Yao	2022	Y	UC	Y	Unclear risk	Low concern	UC	Y	Low risk	Low concern	Y	UC	Low risk	Low concern	Y	Y	Y	Y	Low risk
Atnafu A	2022	UC	Y	Y	Low risk	Low concern	Y	N	Low risk	Low concern	Y	Y	Unclear risk	Low concern	Y	Y	Y	Y	Low risk
Mukhinda S	2022	UC	Y	Y	Low risk	Low concern	Y	N	Low risk	Low concern	Y	Y	Low risk	Low concern	Y	Y	Y	Y	Low risk
Tahseen S	2022	UC	Y	Y	Low risk	Low concern	Y	N	Low risk	High concern	Y	Y	Low risk	Low concern	Y	Y	Y	Y	Low risk
N. Sharif	2023	Y	Y	Y	High risk	Low concern	Y	Y	Low risk	Low concern	Y	N	Low risk	Low concern	Y	Y	Y	Y	High risk
Missing data were not included in the analysis.
