# Supplementary material for: Exploring the accuracy of the Xpert MTB/RIF assay in detecting lymph node tuberculosis: A systematic review and meta-analysis
Source: PLoS One. 2025 May 7;20(5):e0321507. doi: 10.1371/journal.pone.0321507 (PMC12057916; doi:10.1371/journal.pone.0321507)
Supplement: S1 Fig — (ZIP) [file pone.0321507.s001.zip › supporting information/S5 File.xlsx]

## Sheet: All studies identified in the l
studies	reasons for exclusion
[1] G. Abebe, M. Bezabih, B.C.D. Jong, L. Rigouts, D. Aragaw, L. Apers, K. Abdissa, M. Tadesse, K. Abdella, A. Bekele, GeneXpert MTB/RIF Assay for the Diagnosis of Tuberculous Lymphadenitis on Concentrated Fine Needle Aspirates in High Tuberculosis Burden Settings, Figshare, 2015.	included
[2] Y. Ablanedo-Terrazas, C. Alvarado-De La Barrera, R. Hernandez-Juan, M. Ruiz-Cruz, G. Reyes-Teran, Xpert MTB/RIF for diagnosis of tuberculous cervical lymphadenitis in HIV-infected patients, Laryngoscope, 124 (2014) 1382‐1385.	included
[3] A. Atnafu, K. Desta, S. Girma, D. Hailu, G. Assefa, S. Araya, D. Bekele, L. Wassie, K. Bobosha, Integration of cytopathology with molecular tests to improve the lab diagnosis for TBLN suspected patients, PLoS ONE, 17 (2022).	included
[4] M. Bholla, N. Kapalata, E. Masika, H. Chande, L. Jugheli, M. Sasamalo, Evaluation of Xpert(R) MTB/RIF and Ustar EasyNAT TB IAD for diagnosis of tuberculous lymphadenitis of children in Tanzania: a prospective descriptive study, BMC infectious diseases, 16 (2016) 246.	included
[5] F. Biadglegne, A. Mulu, A.C. Rodloff, U. Sack, Diagnostic performance of the Xpert MTB/RIF assay for tuberculous lymphadenitis on fine needle aspirates from Ethiopia, Tuberculosis, 94 (2014) 502-505.	included
[6] Y. Che Nan, J. Huang Shao, Y. Ma, Y. Han, C. Liu Zi, C. Zhang, J. Mu, D. Zhao, Y. Qu, Q. Zhang Hai, D. Liu Zhi, F. Xu Shao, Comparison of Histological, Microbiological, and Molecular Methods in Diagnosis of Patients with TBLN Having Different Anti-TB Treatment Background, Biomedical and Environmental Sciences, 30 (2017) 418-425.	included
[7] L. Coetzee, M.P. Nicol, R. Jacobson, P.T. Schubert, P.D. van Helden, R.M. Warren, C.A. Wright, Rapid Diagnosis of Pediatric Mycobacterial Lymphadenitis Using Fine Needle Aspiration Biopsy, Pediatric Infectious Disease Journal, 33 (2014) 893-896.	included
[8] D.J. Dhasmana, C. Ross, C.J. Bradley, D.W. Connell, P.M. George, A. Singanayagam, A. Jepson, C. Craig, C. Wright, P.L. Molyneaux, M. Wickremasinghe, A. Lalvani, G.S. Cooke, O.M. Kon, Performance of Xpert MTB/RIF in the diagnosis of tuberculous mediastinal lymphadenopathy by endobronchial ultrasound, Annals of the American Thoracic Society, 11 (2014) 392-396.	included
[9] S. Huang, M. Qin, Y. Shang, Y. Fu, Z. Liu, Y. Dong, N. Che, Y. Han, Z. Guo, Y. Pang, Performance of Xpert MTB/RIF in diagnosis of lymphatic tuberculosis from fresh and formaldehyde-fixed and paraffin embedded lymph nodes, Tuberculosis, 124 (2020).	included
[10] L.J. Ligthelm, M.P. Nicol, K.G. Hoek, R. Jacobson, P.D. van Helden, B.J. Marais, R.M. Warren, C.A. Wright, Xpert MTB/RIF for rapid diagnosis of tuberculous lymphadenitis from fine-needle-aspiration biopsy specimens, J Clin Microbiol, 49 (2011) 3967-3970.	included
[11] T.P. Mbuh, I. Ane-Anyangwe, W. Adeline, B.D. Thumamo Pokam, H.D. Meriki, W.F. Mbacham, Bacteriologically confirmed extra pulmonary tuberculosis and treatment outcome of patients consulted and treated under program conditions in the littoral region of Cameroon, BMC Pulm Med, 19 (2019) 17.	included
[12] S. Minnies, B.W.P. Reeve, L. Rockman, G. Nyawo, C.C. Naidoo, N. Kitchin, C. Rautenbach, C.A. Wright, A. Whitelaw, P. Schubert, R.M. Warren, G. Theron, Xpert MTB/RIF Ultra Is Highly Sensitive for the Diagnosis of Tuberculosis Lymphadenitis in a High-HIV Setting, Journal of Clinical Microbiology, 59 (2021).	included
[13] V.F. Mohan, V. Nangia, A.K. Singh, R. Behl, N. Dumeer, Performance of cytology, acid-fast bacilli smear, gene Xpert and mycobacterial cultures in endobronchial ultrasound-transbronchial needle aspiration aspirate in diagnosing mediastinal tuberculous lymphadenitis, Lung India, 38 (2021) 122-127.	included
[14] S. Mukhida, C.R. Vyawahare, S.B. Mirza, N.R. Gandham, S. Khan, S. Kannuri, S. Bhaumi, Role of GeneXpert MTB/RIF assay for the diagnosis of cervical lymph node tuberculosis and rifampicin resistance, Tzu Chi Medical Journal, 34 (2022) 418-422.	included
[15] S. Pandey, J. Congdon, B. McInnes, A. Pop, C. Coulter, Evaluation of the GeneXpert MTB/RIF assay on extrapulmonary and respiratory samples other than sputum: a low burden country experience, Pathology, 49 (2017) 70-74.	included
[16] J.S. Rathour, M. Mantan, A. Khanna, M. Hanif, EVALUATION OF GENE XPERT ASSAY IN EXTRAPULMONARY TUBERCULOSIS IN CHILDREN, Journal of Evolution of Medical and Dental Sciences-Jemds, 8 (2019).	included
[17] B. Rebecca, A. Chacko, V. Verghese, W. Rose, Spectrum of Pediatric Tuberculosis in a Tertiary Care Setting in South India, J Trop Pediatr, 64 (2018) 544-547.	included
[18] S. Sarfaraz, S. Iftikhar, Y. Memon, N. Zahir, F.F. Hereker, N. Salahuddin, Histopathological and microbiological findings and diagnostic performance of GeneXpert in clinically suspected tuberculous lymphadenitis, International Journal of Infectious Diseases, 76 (2018) 73-81.	included
[19] N. Sharif, D. Ahmed, R.T. Mahmood, Z. Qasim, S.N. Khan, A. Jabbar, A.A. Khattak, M.J. Asad, W. Ahmed, M.M. Khan, U.A. Awan, N. Zaman, U. Habiba, S. Noureen, H.A. Alghamdi, Comparison of different diagnostic modalities for isolation of Mycobacterium Tuberculosis among suspected tuberculous lymphadenitis patients, Brazilian Journal of Biology, 83 (2023).	included
[20] A. Simieneh, M. Tadesse, W. Kebede, M. Gashaw, G. Abebe, Combination of Xpert® MTB/RIF and Determine™ TB-LAM Ag improves the diagnosis of extrapulmonary tuberculosis at Jimma University Medical Center, Oromia, Ethiopia, Plos One, 17 (2022).	included
[21] W. Ssengooba, J.D. Iragena, L. Nakiyingi, S. Mujumbi, E. Wobudeya, R. Mboizi, D. Boulware, D.B. Meya, L. Choo, A.M. Crook, K. Lebeau, M. Joloba, A.M. Demers, F.V. Cresswell, D.M. Gibb, Accuracy of Xpert Ultra in Diagnosis of Pulmonary Tuberculosis among Children in Uganda: a Substudy from the SHINE Trial, J Clin Microbiol, 58 (2020).	included
[22] W. Sun, J. Gu, K. Bi, Y. Zhang, M.-j. Shen, Y. Wang, L. Fan, Clinical performance of Xpert MTB/RIF on contrast-enhanced ultrasound-guided core biopsy specimens for rapid diagnosis of superficial tuberculous lymphadenitis in high TB burden settings, Infection, 49 (2021) 653-660.	included
[23] S. Suzana, M.M. Ninan, M. Gowri, K. Venkatesh, P. Rupali, J.S. Michael, Xpert MTB/Rif for the diagnosis of extrapulmonary tuberculosis - an experience from a tertiary care centre in South India, Tropical Medicine & International Health, 21 (2016) 385-392.	included
[24] S. Tahseen, A. Ambreen, S. Ishtiaq, F.M. Khanzada, N. Safdar, L. Sviland, T. Mustafa, The value of histological examination in the diagnosis of tuberculous lymphadenitis in the era of rapid molecular diagnosis, Scientific reports, 12 (2022) 8949.	included
[25] E. Tortoli, C. Russo, C. Piersimoni, E. Mazzola, P. Dal Monte, M. Pascarella, E. Borroni, A. Mondo, F. Piana, C. Scarparo, L. Coltella, G. Lombardi, D.M. Cirillo, Clinical validation of Xpert MTB/RIF for the diagnosis of extrapulmonary tuberculosis, The European respiratory journal, 40 (2012) 442-447.	included
[26] A. Van Rie, L. Page-Shipp, K. Mellet, L. Scott, M. Mkhwnazi, E. Jong, T. Omar, N. Beylis, W. Stevens, I. Sanne, et al., Diagnostic accuracy and effectiveness of the Xpert MTB/RIF assay for the diagnosis of HIV-associated lymph node tuberculosis, European journal of clinical microbiology & infectious diseases, 32 (2013) 1409‐1415.	included
[27] L. Yao, X. Xu, G. Chen, Y. Shen, W. Jiang, Comparison of the Accuracy of Two Different Molecular Tests for the Diagnosis of Tuberculous Lymphadenitis Using Core Needle Biopsy Specimens: A Diagnostic Accuracy Study, International Journal of General Medicine, 15 (2022) 5237-5246.	included
[1] L.J. Ligthelm, M.P. Nicol, K.G. Hoek, R. Jacobson, P.D. van Helden, B.J. Marais, Xpert MTB/RIF for rapid diagnosis of tuberculous lymphadenitis from fine-needle-aspiration biopsy specimens, Journal of clinical microbiology, 49 (2011) 3967‐3970.	duplicated studies
[2] L.J. Ligthelm, M.P. Nicol, K.G.P. Hoek, R. Jacobson, P.D. Van Helden, B.J. Marais, R.M. Warren, C.A. Wright, Xpert MTB/RIF for rapid diagnosis of tuberculous lymphadenitis from fine-needle-aspiration biopsy specimens, Journal of Clinical Microbiology, 49 (2011) 3967-3970.	duplicated studies
[3] L.J. Ligthelm, M.P. Nicol, K.G.P. Hoek, R. Jacobson, P.D. van Helden, B.J. Marais, R.M. Warren, C.A. Wright, Xpert MTB/RIF for Rapid Diagnosis of Tuberculous Lymphadenitis from Fine-Needle-Aspiration Biopsy Specimens, Journal of Clinical Microbiology, 49 (2011) 3967-3970.	duplicated studies
[4] L.J. Ligthelm, M.P. Nicol, K.G.P. Hoek, R. Jacobson, P.D. Van Helden, B.J. Marais, R.M. Warren, C.A. Wright, Xpert MTB/RIF for rapid diagnosis of tuberculous lymphadenitis from fine-needle-aspiration biopsy specimens, Journal of Clinical Microbiology, 49 (2011) 3967-3970.	duplicated studies
[5] F. Biadglegne, W. Tesfaye, U. Sack, A.C. Rodloff, Tuberculous lymphadenitis in northern Ethiopia: In a public health and microbiological perspectives, PLoS ONE, 8 (2013).	duplicated studies
[6] F. Biadglegne, W. Tesfaye, U. Sack, A.C. Rodloff, Tuberculous lymphadenitis in Northern Ethiopia: in a public health and microbiological perspectives, PLoS One, 8 (2013) e81918.	duplicated studies
[7] F. Biadglegne, W. Tesfaye, U. Sack, A.C. Rodloff, Tuberculous Lymphadenitis in Northern Ethiopia: In a Public Health and Microbiological Perspectives, Plos One, 8 (2013).	duplicated studies
[8] F. Biadglegne, W. Tesfaye, U. Sack, A.C. Rodloff, Tuberculous lymphadenitis in northern Ethiopia: In a public health and microbiological perspectives, PLoS ONE, 8 (2013).	duplicated studies
[9] J. Lee, Y.S. Park, C.-H. Lee, S.-M. Lee, J.-J. Yim, C.-G. Yoo, Y.W. Kim, S.K. Han, Xpert MTB/RIF for rapid diagnosis of tuberculous lymphadenitis from endobronchial ultrasound-guided transbronchial needle aspiration specimen, European Respiratory Journal, 42 (2013).	duplicated studies
[10] A. Van Rie, L. Page-Shipp, K. Mellet, L. Scott, M. Mkhwnazi, E. Jong, T. Omar, N. Beylis, W. Stevens, I. Sanne, C.N. Menezes, Diagnostic accuracy and effectiveness of the Xpert MTB/RIF assay for the diagnosis of HIV-associated lymph node tuberculosis, European Journal of Clinical Microbiology and Infectious Diseases, 32 (2013) 1409-1415.	duplicated studies
[11] A. Van Rie, L. Page-Shipp, K. Mellet, L. Scott, M. Mkhwnazi, E. Jong, T. Omar, N. Beylis, W. Stevens, I. Sanne, C.N. Menezes, Diagnostic accuracy and effectiveness of the Xpert MTB/RIF assay for the diagnosis of HIV-associated lymph node tuberculosis, European journal of clinical microbiology & infectious diseases : official publication of the European Society of Clinical Microbiology, 32 (2…	duplicated studies
[12] A. Van Rie, L. Page-Shipp, K. Mellet, L. Scott, M. Mkhwnazi, E. Jong, T. Omar, N. Beylis, W. Stevens, I. Sanne, C.N. Menezes, Diagnostic accuracy and effectiveness of the Xpert MTB/RIF assay for the diagnosis of HIV-associated lymph node tuberculosis, European Journal of Clinical Microbiology & Infectious Diseases, 32 (2013) 1409-1415.	duplicated studies
[13] A. Van Rie, L. Page-Shipp, K. Mellet, L. Scott, M. Mkhwnazi, E. Jong, T. Omar, N. Beylis, W. Stevens, I. Sanne, C.N. Menezes, Diagnostic accuracy and effectiveness of the Xpert MTB/RIF assay for the diagnosis of HIV-associated lymph node tuberculosis, European Journal of Clinical Microbiology and Infectious Diseases, 32 (2013) 1409-1415.	duplicated studies
[14] Y. Ablanedo-Terrazas, C. Alvarado-de la Barrera, R. Hernandez-Juan, M. Ruiz-Cruz, G. Reyes-Teran, Xpert MTB/RIF for Diagnosis of Tuberculous Cervical Lymphadenitis in HIV-Infected Patients, Laryngoscope, 124 (2014) 1382-1385.	duplicated studies
[15] Y. Ablanedo-Terrazas, C. Alvarado-De La Barrera, R. Hernández-Juan, M. Ruiz-Cruz, G. Reyes-Terán, Xpert MTB/RIF for diagnosis of tuberculous cervical lymphadenitis in HIV-infected patients, Laryngoscope, 124 (2014) 1382-1385.	duplicated studies
[16] Y. Ablanedo-Terrazas, C. Alvarado-de la Barrera, R. Hernández-Juan, M. Ruiz-Cruz, G. Reyes-Terán, Xpert MTB/RIF for diagnosis of tuberculous cervical lymphadenitis in HIV-infected patients, Laryngoscope, 124 (2014) 1382-1385.	duplicated studies
[17] Y. Ablanedo-Terrazas, C. Alvarado-De La Barrera, R. Hernández-Juan, M. Ruiz-Cruz, G. Reyes-Terán, Xpert MTB/RIF for diagnosis of tuberculous cervical lymphadenitis in HIV-infected patients, Laryngoscope, 124 (2014) 1382-1385.	duplicated studies
[18] T.T. Balcha, E. Sturegard, N. Winqvist, S. Skogmar, A. Reepalu, Z.H. Jemal, G. Tibesso, T. Schon, P. Bjorkman, Intensified Tuberculosis Case-Finding in HIV-Positive Adults Managed at Ethiopian Health Centers: Diagnostic Yield of Xpert MTB/RIF Compared with Smear Microscopy and Liquid Culture, Plos One, 9 (2014).	duplicated studies
[19] F. Biadglegne, A. Mulu, A.C. Rodloff, U. Sack, Diagnostic performance of the Xpert MTB/RIF assay for tuberculous lymphadenitis on fine needle aspirates from Ethiopia, Tuberculosis (Edinburgh, Scotland), 94 (2014) 502-505.	duplicated studies
[20] F. Biadglegne, A. Mulu, A.C. Rodloff, U. Sack, Diagnostic performance of the Xpert MTB/RIF assay for tuberculous lymphadenitis on fine needle aspirates from Ethiopia, Tuberculosis, 94 (2014) 502-505.	duplicated studies
[21] F. Biadglegne, A. Mulu, A.C. Rodloff, U. Sack, Diagnostic performance of the Xpert MTB/RIF assay for tuberculous lymphadenitis on fine needle aspirates from Ethiopia, Tuberculosis (Edinburgh, Scotland), 94 (2014) 502‐505.	duplicated studies
[22] F. Biadglegne, A. Mulu, A.C. Rodloff, U. Sack, Diagnostic performance of the Xpert MTB/RIF assay for tuberculous lymphadenitis on fine needle aspirates from Ethiopia, Tuberculosis, 94 (2014) 502-505.	duplicated studies
[23] D. Chatterjee, P. Dey, Tuberculosis Revisited: Cytological Perspective, Diagnostic Cytopathology, 42 (2014) 993-1001.	duplicated studies
[24] D. Chatterjee, P. Dey, Tuberculosis revisited: Cytological perspective, Diagnostic Cytopathology, 42 (2014) 993-1001.	duplicated studies
[25] L. Coetzee, M.P. Nicol, R. Jacobson, P.T. Schubert, P.D. van Helden, R.M. Warren, C.A. Wright, Rapid diagnosis of pediatric mycobacterial lymphadenitis using fine needle aspiration biopsy, The Pediatric infectious disease journal, 33 (2014) 893-896.	duplicated studies
[26] C.M. Denkinger, S.G. Schumacher, C.C. Boehme, N. Dendukuri, M. Pai, K.R. Steingart, Xpert MTB/RIF assay for the diagnosis of extrapulmonary tuberculosis: A systematic review and meta-analysis, European Respiratory Journal, 44 (2014) 435-446.	duplicated studies
[27] C.M. Denkinger, S.G. Schumacher, C.C. Boehme, N. Dendukuri, M. Pai, K.R. Steingart, Xpert MTB/RIF assay for the diagnosis of extrapulmonary tuberculosis: a systematic review and meta-analysis, The European respiratory journal, 44 (2014) 435-446.	duplicated studies
[28] C.M. Denkinger, S.G. Schumacher, C.C. Boehme, N. Dendukuri, M. Pai, K.R. Steingart, Xpert MTB/RIF assay for the diagnosis of extrapulmonary tuberculosis: a systematic review and meta-analysis, European Respiratory Journal, 44 (2014) 435-446.	duplicated studies
[29] C.M. Denkinger, S.G. Schumacher, C.C. Boehme, N. Dendukuri, M. Pai, K.R. Steingart, Xpert MTB/RIF assay for the diagnosis of extrapulmonary tuberculosis: A systematic review and meta-analysis, European Respiratory Journal, 44 (2014) 435-446.	duplicated studies
[30] D.J. Dhasmana, C. Ross, C.J. Bradley, D.W. Connell, P.M. George, A. Singanayagam, A. Jepson, C. Craig, C. Wright, P.L. Molyneaux, M. Wickremasinghe, A. Lalvani, G.S. Cooke, O.M. Kon, Performance of Xpert MTB/RIF in the diagnosis of tuberculous mediastinal lymphadenopathy by endobronchial ultrasound, Annals of the American Thoracic Society, 11 (2014) 392-396.	duplicated studies
[31] C. Guarino, C. Cesaro, C. Iadevaia, N. Derosa, A. Turco, G. Santoro, A. Del Giudice, G. Cioffi, O. Della Gatta, G. La Cerra, G. Mazzarella, Mycobacterial research on TBNA of mediastinal lymphoadenopathies in colliquative necrosis, Minerva Pneumologica, 53 (2014) 133-136.	duplicated studies
[32] C. Guarino, C. Cesaro, C. Iadevaia, N. Derosa, A. Turco, G. Santoro, A. Del Giudice, G. Cioffi, O. Della Gatta, G. La Cerra, G. Mazzarella, Mycobacterial research on TBNA of mediastinal lymphoadenopathies in colliquative necrosis, Minerva Pneumologica, 53 (2014) 133-136.	duplicated studies
[33] A. Houston, D.C. Macallan, Extrapulmonary tuberculosis, Medicine (United Kingdom), 42 (2014) 18-22.	duplicated studies
[34] A. Houston, D.C. MacAllan, Extrapulmonary tuberculosis, Medicine (United Kingdom), 42 (2014) 18-22.	duplicated studies
[35] A. Houston, D.C. Macallan, Extrapulmonary tuberculosis, Medicine (United Kingdom), 42 (2014) 18-22.	duplicated studies
[36] L. Maynard-Smith, N. Larke, J.A. Peters, S.D. Lawn, Diagnostic accuracy of the Xpert MTB/RIF assay for extrapulmonary and pulmonary tuberculosis when testing non-respiratory samples: a systematic review, BMC Infect Dis, 14 (2014) 709.	duplicated studies
[37] L. Maynard-Smith, N. Larke, J.A. Peters, S.D. Lawn, Diagnostic accuracy of the Xpert MTB/RIF assay for extrapulmonary and pulmonary tuberculosis when testing non-respiratory samples: a systematic review, Bmc Infectious Diseases, 14 (2014).	duplicated studies
[38] L. Norbis, R. Alagna, E. Tortoli, L.R. Codecasa, G.B. Migliori, D.M. Cirillo, Challenges and perspectives in the diagnosis of extrapulmonary tuberculosis, Expert Review of Anti-Infective Therapy, 12 (2014) 633-647.	duplicated studies
[39] L. Norbis, R. Alagna, E. Tortoli, L.R. Codecasa, G.B. Migliori, D.M. Cirillo, Challenges and perspectives in the diagnosis of extrapulmonary tuberculosis, Expert Review of Anti-Infective Therapy, 12 (2014) 633-647.	duplicated studies
[40] L. Norbis, R. Alagna, E. Tortoli, L.R. Codecasa, G.B. Migliori, D.M. Cirillo, Challenges and perspectives in the diagnosis of extrapulmonary tuberculosis, Expert Review of Anti-Infective Therapy, 12 (2014) 633-647.	duplicated studies
[41] R. Razack, M. Louw, C.A. Wright, Diagnostic yield of fine needle aspiration biopsy in HIV-infected adults with suspected mycobacterial lymphadenitis, South African Medical Journal, 104 (2014) 27-28.	duplicated studies
[42] R. Razack, M. Louw, C.A. Wright, Diagnostic yield of fine needle aspiration biopsy in HIV-infected adults with suspected mycobacterial lymphadenitis, Samj South African Medical Journal, 104 (2014) 27-28.	duplicated studies
[43] R. Razack, M. Louw, C.A. Wright, Diagnostic yield of fine needle aspiration biopsy in HIV-infected adults with suspected mycobacterial lymphadenitis, South African Medical Journal, 104 (2014) 27-28.	duplicated studies
[44] L.E. Scott, N. Beylis, M. Nicol, G. Nkuna, S. Molapo, L. Berrie, A. Duse, W.S. Stevens, Diagnostic accuracy of Xpert MTB/RIF for extrapulmonary tuberculosis specimens: establishing a laboratory testing algorithm for South Africa, J Clin Microbiol, 52 (2014) 1818-1823.	duplicated studies
[45] L.E. Scott, N. Beylis, M. Nicol, G. Nkuna, S. Molapo, L. Berrie, A. Duse, W.S. Stevens, Diagnostic Accuracy of Xpert MTB/RIF for Extrapulmonary Tuberculosis Specimens: Establishing a Laboratory Testing Algorithm for South Africa, Journal of Clinical Microbiology, 52 (2014) 1818-1823.	duplicated studies
[46] M. Tebruegge, B. Kampmann, N. Ritz, K. Koetz, A. Noguera-Julian, J.A. Seddon, S.B. Welch, M. Tsolia, Availability and Use of Molecular Microbiological and Immunological Tests for the Diagnosis of Tuberculosis in Europe, Figshare, 2014.	duplicated studies
[47] M. Tebruegge, N. Ritz, K. Koetz, A. Noguera-Julian, J.A. Seddon, S.B. Welch, M. Tsolia, B. Kampmann, T.B.N.E. Paediat, Availability and Use of Molecular Microbiological and Immunological Tests for the Diagnosis of Tuberculosis in Europe, Plos One, 9 (2014).	duplicated studies
[48] G. Yağmur, N. Albayrak, T. Daş, M. Yıldırım, A. Ozgün, Y. Büyük, [Comparison of two different real-time PCR systems in postmortem diagnosis of tuberculosis in paraffin-embedded tissues], Mikrobiyoloji bulteni, 48 (2014) 577-584.	duplicated studies
[49] A. Ghariani, T. Jaouadi, S. Smaoui, E. Mehiri, C. Marouane, S. Kammoun, L. Essalah, M. Driss, F. Messadi, L. Slim-Saidi, Diagnosis of lymph node tuberculosis using the GeneXpert MTB/RIF in Tunisia, Int J Mycobacteriol, 4 (2015) 270-275.	duplicated studies
[50] A. Ghariani, T. Jaouadi, S. Smaoui, E. Mehiri, C. Marouane, S. Kammoun, L. Essalah, M. Driss, F. Messadi, L. Slim-Saidi, Diagnosis of lymph node tuberculosis using the GeneXpert MTB/RIF in Tunisia, International journal of mycobacteriology, 4 (2015) 270-275.	duplicated studies
[51] A. Ghariani, T. Jaouadi, S. Smaoui, E. Mehiri, C. Marouane, S. Kammoun, L. Essalah, M. Driss, F. Messadi, L. Slim-Saidi, Diagnosis of lymph node tuberculosis using the GeneXpert MTB/RIF in Tunisia, International Journal of Mycobacteriology, 4 (2015) 270-275.	duplicated studies
[52] A. Hamzaoui, Childhood tuberculosis, Revue De Pneumologie Clinique, 71 (2015) 168-180.	duplicated studies
[53] A. Hamzaoui, Childhood tuberculosis, Revue de Pneumologie Clinique, 71 (2015) 168-180.	duplicated studies
[54] E. Penz, J. Boffa, D.J. Roberts, D. Fisher, R. Cooper, P.E. Ronksley, M.T. James, Diagnostic accuracy of the Xpert® MTB/RIF assay for extra-pulmonary tuberculosis: a meta-analysis, The international journal of tuberculosis and lung disease : the official journal of the International Union against Tuberculosis and Lung Disease, 19 (2015) 278-284, i-iii.	duplicated studies
[55] E. Penz, J. Boffa, D.J. Roberts, D. Fisher, R. Cooper, P.E. Ronksley, M.T. James, Diagnostic accuracy of the Xpert® MTB/RIF assay for extra-pulmonary tuberculosis: a meta-analysis, International Journal of Tuberculosis and Lung Disease, 19 (2015) 278-284.	duplicated studies
[56] F. Salvador, I. Los-Arcos, A. Sánchez-Montalvá, T. Tórtola, A. Curran, A. Villar, N. Saborit, J. Castellví, I. Molina, Epidemiology and diagnosis of tuberculous lymphadenitis in a tuberculosis low-burden country, Medicine (United States), 94 (2015).	duplicated studies
[57] F. Salvador, I. Los-Arcos, A. Sánchez-Montalvá, T. Tórtola, A. Curran, A. Villar, N. Saborit, J. Castellví, I. Molina, Epidemiology and diagnosis of tuberculous lymphadenitis in a tuberculosis low-burden country, Medicine, 94 (2015) e509.	duplicated studies
[58] F. Salvador, I. Los-Arcos, A. Sánchez-Montalvá, T. Tórtola, A. Curran, A. Villar, N. Saborit, J. Castellví, I. Molina, Epidemiology and diagnosis of tuberculous lymphadenitis in a tuberculosis low-burden country, Medicine (United States), 94 (2015).	duplicated studies
[59] M. Tadesse, G. Abebe, K. Abdissa, D. Aragaw, K. Abdella, A. Bekele, M. Bezabih, L. Apers, B.C. de Jong, L. Rigouts, GeneXpert MTB/RIF Assay for the Diagnosis of Tuberculous Lymphadenitis on Concentrated Fine Needle Aspirates in High Tuberculosis Burden Settings, PLoS One, 10 (2015) e0137471.	duplicated studies
[60] M. Tadesse, G. Abebe, K. Abdissa, D. Aragaw, K. Abdella, A. Bekele, M. Bezabih, L. Apers, B.C. de Jong, L. Rigouts, GeneXpert MTB/RIF Assay for the Diagnosis of Tuberculous Lymphadenitis on Concentrated Fine Needle Aspirates in High Tuberculosis Burden Settings, Plos One, 10 (2015).	duplicated studies
[61] M. Tadesse, G. Abebe, K. Abdissa, D. Aragaw, K. Abdella, A. Bekele, M. Bezabih, L. Apers, B.C. De Jong, L. Rigouts, GeneXpert MTB/RIF assay for the diagnosis of tuberculous lymphadenitis on concentrated fine needle aspirates in high tuberculosis burden settings, PLoS ONE, 10 (2015).	duplicated studies
[62] M. Bholla, N. Kapalata, E. Masika, H. Chande, L. Jugheli, M. Sasamalo, T.R. Glass, H.P. Beck, K. Reither, Evaluation of Xpert® MTB/RIF and Ustar EasyNAT™ TB IAD for diagnosis of tuberculous lymphadenitis of children in Tanzania: a prospective descriptive study, BMC infectious diseases, 16 (2016) 246.	duplicated studies
[63] M. Bholla, N. Kapalata, E. Masika, H. Chande, L. Jugheli, M. Sasamalo, T.R. Glass, H.P. Beck, K. Reither, Evaluation of Xpert® MTB/RIF and Ustar EasyNAT™ TB IAD for diagnosis of tuberculous lymphadenitis of children in Tanzania: a prospective descriptive study, BMC Infect Dis, 16 (2016) 246.	duplicated studies
[64] M. Bholla, N. Kapalata, E. Masika, H. Chande, L. Jugheli, M. Sasamalo, T.R. Glass, H.P. Beck, K. Reither, Evaluation of Xpert® MTB/RIF and Ustar EasyNAT™ TB IAD for diagnosis of tuberculous lymphadenitis of children in Tanzania: A prospective descriptive study, BMC Infectious Diseases, 16 (2016).	duplicated studies
[65] M. Bholla, N. Kapalata, E. Masika, H. Chande, L. Jugheli, M. Sasamalo, T.R. Glass, H.-P. Beck, K. Reither, Evaluation of Xpert® MTB/RIF and Ustar EasyNAT™ TB IAD for diagnosis of tuberculous lymphadenitis of children in Tanzania: a prospective descriptive study, Bmc Infectious Diseases, 16 (2016).	duplicated studies
[66] J. Carlos Catano, J. Robledo, Tuberculous Lymphadenitis and Parotitis, Microbiology spectrum, 4 (2016).	duplicated studies
[67] S. Dhooria, N. Gupta, A. Bal, I.S. Sehgal, A.N. Aggarwal, S. Sethi, D. Behera, R. Agarwal, Role of Xpert MTB/RIF in differentiating tuberculosis from sarcoidosis in patients with mediastinal lymphadenopathy undergoing EBUS-TBNA: a study of 147 patients, Sarcoidosis, vasculitis, and diffuse lung diseases : official journal of WASOG, 33 (2016) 258-266.	duplicated studies
[68] S. Dhooria, N. Gupta, A. Bal, I.S. Sehgal, A.N. Aggarwal, S. Sethi, D. Behera, R. Agarwal, ROLE OF XPERT MTB/RIF IN DIFFERENTIATING TUBERCULOSIS FROM SARCOIDOSIS IN PATIENTS WITH MEDIASTINAL LYMPHADENOPATHY UNDERGOING EBUS-TBNA: A STUDY OF 147 PATIENTS, Sarcoidosis Vasculitis and Diffuse Lung Diseases, 33 (2016) 258-266.	duplicated studies
[69] S. Dhooria, N. Gupta, A. Bal, I.S. Sehgal, A.N. Aggarwal, S. Sethi, D. Behera, R. Agarwal, Role of Xpert MTB/RIF in differentiating tuberculosis from sarcoidosis in patients with mediastinal lymphadenopathy undergoing EBUS-TBNA: A study of 147 patients, Sarcoidosis Vasculitis and Diffuse Lung Diseases, 33 (2016) 258-266.	duplicated studies
[70] S. Suzana, M.M. Ninan, M. Gowri, K. Venkatesh, P. Rupali, J.S. Michael, Xpert MTB/Rif for the diagnosis of extrapulmonary tuberculosis--an experience from a tertiary care centre in South India, Tropical medicine & international health : TM & IH, 21 (2016) 385-392.	duplicated studies
[71] N.Y. Che, S.J. Huang, Y. Ma, Y. Han, Z.C. Liu, C. Zhang, J. Mu, D. Zhao, Y. Qu, H.Q. Zhang, Z.D. Liu, S.F. Xu, Comparison of Histological, Microbiological, and Molecular Methods in Diagnosis of Patients with TBLN Having Different Anti-TB Treatment Background, Biomedical and environmental sciences : BES, 30 (2017) 418-425.	duplicated studies
[72] N.Y. Che, S.J. Huang, Y. Ma, Y. Han, Z.C. Liu, C. Zhang, J. Mu, D. Zhao, Y. Qu, H.Q. Zhang, Z.D. Liu, S.F. Xu, Comparison of Histological, Microbiological, and Molecular Methods in Diagnosis of Patients with TBLN Having Different Anti-TB Treatment Background, Biomed Environ Sci, 30 (2017) 418-425.	duplicated studies
[73] N.Y. Che, S.J. Huang, Y. Ma, Y. Han, Z.C. Liu, C. Zhang, J. Mu, D. Zhao, Y. Qu, H.Q. Zhang, Z.D. Liu, S.F. Xu, Comparison of Histological, Microbiological, and Molecular Methods in Diagnosis of Patients with TBLN Having Different Anti-TB Treatment Background, Biomedical and Environmental Sciences, 30 (2017) 418-425.	duplicated studies
[74] J. Lee, S.M. Choi, C.H. Lee, S.M. Lee, J.J. Yim, C.G. Yoo, Y.W. Kim, S.K. Han, Y.S. Park, The additional role of Xpert MTB/RIF in the diagnosis of intrathoracic tuberculous lymphadenitis, Journal of Infection and Chemotherapy, 23 (2017) 381-384.	duplicated studies
[75] J. Lee, S.M. Choi, C.H. Lee, S.M. Lee, J.J. Yim, C.G. Yoo, Y.W. Kim, S.K. Han, Y.S. Park, The additional role of Xpert MTB/RIF in the diagnosis of intrathoracic tuberculous lymphadenitis, Journal of infection and chemotherapy : official journal of the Japan Society of Chemotherapy, 23 (2017) 381-384.	duplicated studies
[76] J. Lee, S.M. Choi, C.H. Lee, S.M. Lee, J.J. Yim, C.G. Yoo, Y.W. Kim, S.K. Han, Y.S. Park, The additional role of Xpert MTB/RIF in the diagnosis of intrathoracic tuberculous lymphadenitis, Journal of Infection and Chemotherapy, 23 (2017) 381-384.	duplicated studies
[77] N. Mandal, P.K. Anand, S. Gautam, S. Das, T. Hussain, Diagnosis and treatment of paediatric tuberculosis: An insight review, Critical Reviews in Microbiology, 43 (2017) 466-480.	duplicated studies
[78] N. Mandal, P.K. Anand, S. Gautam, S. Das, T. Hussain, Diagnosis and treatment of paediatric tuberculosis: An insight review, Critical Reviews in Microbiology, 43 (2017) 466-480.	duplicated studies
[79] M. Peirse, A. Houston, Extrapulmonary tuberculosis, Medicine (United Kingdom), 45 (2017) 747-752.	duplicated studies
[80] M. Peirse, A. Houston, Extrapulmonary tuberculosis, Medicine (United Kingdom), 45 (2017) 747-752.	duplicated studies
[81] L. Rindi, G. Alì, B. Fabiani, G. Fontanini, C. Garzelli, Detection of Mycobacterium tuberculosis from paraffin-embedded tissues by GeneXpert MTB/RIF, Tuberculosis (Edinburgh, Scotland), 106 (2017) 53-55.	duplicated studies
[82] L. Rindi, G. Alì, B. Fabiani, G. Fontanini, C. Garzelli, Detection of Mycobacterium tuberculosis from paraffin-embedded tissues by GeneXpert MTB/RIF, Tuberculosis, 106 (2017) 53-55.	duplicated studies
[83] S.K. Sharma, H. Ryan, S. Khaparde, K.S. Sachdeva, A.D. Singh, A. Mohan, R. Sarin, C.N. Paramasivan, P. Kumar, N. Nischal, S. Khatiwada, P. Garner, P. Tharyan, Index-TB guidelines: Guidelines on extrapulmonary tuberculosis for India, Indian Journal of Medical Research, 145 (2017) 448-463.	duplicated studies
[84] S.K. Sharma, H. Ryan, S. Khaparde, K.S. Sachdeva, A.D. Singh, A. Mohan, R. Sarin, C.N. Paramasivan, P. Kumar, N. Nischal, S. Khatiwada, P. Garner, P. Tharyan, Index-TB guidelines: Guidelines on extrapulmonary tuberculosis for India, Indian Journal of Medical Research, 145 (2017) 448-463.	duplicated studies
[85] M. Tadesse, G. Abebe, A. Bekele, M. Bezabih, P. de Rijk, C.J. Meehan, B.C. de Jong, L. Rigouts, The predominance of Ethiopian specific Mycobacterium tuberculosis families and minimal contribution of Mycobacterium bovis in tuberculous lymphadenitis patients in Southwest Ethiopia, Infection, Genetics and Evolution, 55 (2017) 251-259.	duplicated studies
[86] M. Tadesse, G. Abebe, A. Bekele, M. Bezabih, P. de Rijk, C.J. Meehan, B.C. de Jong, L. Rigouts, The predominance of Ethiopian specific Mycobacterium tuberculosis families and minimal contribution of Mycobacterium bovis in tuberculous lymphadenitis patients in Southwest Ethiopia, Infection, genetics and evolution : journal of molecular epidemiology and evolutionary genetics in infectious dise…	duplicated studies
[87] M. Tadesse, G. Abebe, A. Bekele, M. Bezabih, P. de Rijk, C.J. Meehan, B.C. de Jong, L. Rigouts, The predominance of Ethiopian specific Mycobacterium tuberculosis families and minimal contribution of Mycobacterium bovis in tuberculous lymphadenitis patients in Southwest Ethiopia, Infection, Genetics and Evolution, 55 (2017) 251-259.	duplicated studies
[88] B. Thangakunam, B.T.J. Isaac, D.J. Christopher, Endobronchial ultrasound experience in a high tuberculosis prevalence setting, The Indian journal of tuberculosis, 64 (2017) 196-200.	duplicated studies
[89] B. Thangakunam, B.T.J. Isaac, D.J. Christopher, Endobronchial ultrasound experience in a high tuberculosis prevalence setting, The Indian journal of tuberculosis, 64 (2017) 196-200.	duplicated studies
[90] B. Thangakunam, B.T.J. Isaac, D.J. Christopher, Endobronchial ultrasound experience in a high tuberculosis prevalence setting, Indian Journal of Tuberculosis, 64 (2017) 196-200.	duplicated studies
[91] C.Q. Yang, X.Y. Liu, R.H. Du, T.Z. Cao, X.Y. Dai, [Diagnosis value with Xpert Mtb/RIF assay for cervical tuberculous lymphadenitis], Lin chuang er bi yan hou tou jing wai ke za zhi = Journal of clinical otorhinolaryngology, head, and neck surgery, 31 (2017) 1338-1340.	duplicated studies
[92] C.Q. Yang, X.Y. Liu, R.H. Du, T.Z. Cao, X.Y. Dai, Diagnosis value with Xpert Mtb/RIF assay for cervical tuberculous lymphadenitis, Lin chuang er bi yan hou tou jing wai ke za zhi = Journal of clinical otorhinolaryngology, head, and neck surgery, 31 (2017) 1338-1340.	duplicated studies
[93] S. Bankar, R. Set, D. Sharma, D. Shah, J. Shastri, Diagnostic accuracy of Xpert MTB/RIF assay in extrapulmonary tuberculosis, Indian journal of medical microbiology, 36 (2018) 357-363.	duplicated studies
[94] S. Bankar, R. Set, D. Sharma, D. Shah, J. Shastri, Diagnostic Accuracy of Xpert MTB/RIF Assay in Extrapulmonary Tuberculosis, Indian journal of medical microbiology, 36 (2018) 357-363.	duplicated studies
[95] H. Gautam, S.K. Agrawal, S.K. Verma, U.B. Singh, Cervical tuberculous lymphadenitis: Clinical profile and diagnostic modalities, International Journal of Mycobacteriology, 7 (2018) 212-216.	duplicated studies
[96] H. Gautam, S.K. Agrawal, S.K. Verma, U.B. Singh, Cervical tuberculous lymphadenitis: Clinical profile and diagnostic modalities, Int J Mycobacteriol, 7 (2018) 212-216.	duplicated studies
[97] H. Gautam, S.K. Agrawal, S.K. Verma, U.B. Singh, Cervical Tuberculous Lymphadenitis: Clinical Profile and Diagnostic Modalities, International Journal of Mycobacteriology, 7 (2018) 212-216.	duplicated studies
[98] H. Gautam, S.K. Agrawal, S.K. Verma, U.B. Singh, Cervical tuberculous lymphadenitis: Clinical profile and diagnostic modalities, International Journal of Mycobacteriology, 7 (2018) 212-216.	duplicated studies
[99] M. Kohli, I. Schiller, N. Dendukuri, K. Dheda, C.M. Denkinger, S.G. Schumacher, K.R. Steingart, Xpert® MTB/RIF assay for extrapulmonary tuberculosis and rifampicin resistance, Cochrane Database of Systematic Reviews, 2018 (2018).	duplicated studies
[100] M. Kohli, I. Schiller, N. Dendukuri, K. Dheda, C.M. Denkinger, S.G. Schumacher, K.R. Steingart, Xpert(®) MTB/RIF assay for extrapulmonary tuberculosis and rifampicin resistance, The Cochrane database of systematic reviews, 8 (2018) Cd012768.	duplicated studies
[101] M. Kohli, I. Schiller, N. Dendukuri, K. Dheda, C.M. Denkinger, S.G. Schumacher, K.R. Steingart, Xpert® MTB/RIF assay for extrapulmonary tuberculosis and rifampicin resistance, Cochrane Database of Systematic Reviews, (2018).	duplicated studies
[102] M. Kohli, I. Schiller, N. Dendukuri, K. Dheda, C.M. Denkinger, S.G. Schumacher, K.R. Steingart, Xpert® MTB/RIF assay for extrapulmonary tuberculosis and rifampicin resistance, Cochrane Database of Systematic Reviews, 2018 (2018).	duplicated studies
[103] B. Rebecca, A. Chacko, V. Verghese, W. Rose, Spectrum of pediatric tuberculosis in a tertiary care setting in South India, Journal of Tropical Pediatrics, 64 (2018) 544-547.	duplicated studies
[104] B. Rebecca, A. Chacko, V. Verghese, W. Rose, Spectrum of Pediatric Tuberculosis in a Tertiary Care Setting in South India, Journal of Tropical Pediatrics, 64 (2018) 544-547.	duplicated studies
[105] B. Rebecca, A. Chacko, V. Verghese, W. Rose, Spectrum of pediatric tuberculosis in a tertiary care setting in South India, Journal of Tropical Pediatrics, 64 (2018) 544-547.	duplicated studies
[106] S. Sarfaraz, S. Iftikhar, Y. Memon, N. Zahir, F.F. Hereker, N. Salahuddin, Histopathological and microbiological findings and diagnostic performance of GeneXpert in clinically suspected tuberculous lymphadenitis, International Journal of Infectious Diseases, 76 (2018) 73-81.	duplicated studies
[107] A. Arpagaus, M. Weisser, CME: Extrapulmonary tuberculosis, Acta Academiae Medicinae Sinicae, 108 (2019) 1019-1026.	duplicated studies
[108] A. Arpagaus, M. Weisser, CME: Extrapulmonary Tuberculosis, Praxis, 108 (2019) 1019-1026.	duplicated studies
[109] A. Arpagaus, M. Weisser, CME: Extrapulmonary tuberculosis, Praxis, 108 (2019) 1019-1026.	duplicated studies
[110] K. Bennani, A. Khattabi, M. Akrim, M. Mahtar, N. Benmansour, L.E. Hossyni, M. Karkouri, N. Cherradi, M.D. El Messaoudi, O. Lahlou, I. Cherkaoui, Y. Khader, A. Maaroufi, S.E. Ottmani, Evaluation of the yield of histopathology in the diagnosis of lymph node tuberculosis in Morocco, 2017: Cross-sectional study, JMIR Public Health and Surveillance, 5 (2019).	duplicated studies
[111] P.N. Chhajed, P.J. Vaidya, N.P. Mandovra, V.B. Chavhan, T.T. Lele, R. Nair, J.D. Leuppi, A. Saha, EBUS-TBNA in the rapid microbiological diagnosis of drug-resistant mediastinal tuberculous lymphadenopathy, ERJ Open Research, 5 (2019).	duplicated studies
[112] P.N. Chhajed, P.J. Vaidya, N.P. Mandovra, V.B. Chavhan, T.T. Lele, R. Nair, J.D. Leuppi, A. Saha, EBUS-TBNA in the rapid microbiological diagnosis of drug-resistant mediastinal tuberculous lymphadenopathy, ERJ Open Res, 5 (2019).	duplicated studies
[113] P.N. Chhajed, P.J. Vaidya, N.P. Mandovra, V.B. Chavhan, T.T. Lele, R. Nair, J.D. Leuppi, A. Saha, EBUS-TBNA in the rapid microbiological diagnosis of drug-resistant mediastinal tuberculous lymphadenopathy, Erj Open Research, 5 (2019).	duplicated studies
[114] P.N. Chhajed, P.J. Vaidya, N.P. Mandovra, V.B. Chavhan, T.T. Lele, R. Nair, J.D. Leuppi, A. Saha, EBUS-TBNA in the rapid microbiological diagnosis of drug-resistant mediastinal tuberculous lymphadenopathy, ERJ Open Research, 5 (2019).	duplicated studies
[115] A. Das, S. Anupurba, O.P. Mishra, T. Banerjee, R. Tripathi, Evaluation of Xpert MTB/RIF Assay for Diagnosis of Tuberculosis in Children, J Trop Pediatr, 65 (2019) 14-20.	duplicated studies
[116] A. Das, S. Anupurba, O.P. Mishra, T. Banerjee, R. Tripathi, Evaluation of Xpert MTB/RIF Assay for Diagnosis of Tuberculosis in Children, Journal of Tropical Pediatrics, 65 (2019) 14-20.	duplicated studies
[117] M. Fantahun, A. Kebede, B. Yenew, T. Gemechu, Y. Mamuye, M. Tadesse, B. Brhane, A. Jibriel, D. Solomon, Z. Yaregal, Diagnostic accuracy of Xpert MTB/RIF assay and non-molecular methods for the diagnosis of tuberculosis lymphadenitis, PLoS ONE, 14 (2019).	duplicated studies
[118] M. Fantahun, A. Kebede, B. Yenew, T. Gemechu, Y. Mamuye, M. Tadesse, B. Brhane, A. Jibriel, D. Solomon, Z. Yaregal, Diagnostic accuracy of Xpert MTB/RIF assay and non-molecular methods for the diagnosis of tuberculosis lymphadenitis, PLoS One, 14 (2019) e0222402.	duplicated studies
[119] M. Fantahun, A. Kebede, B. Yenew, T. Gemechu, Y. Mamuye, M. Tadesse, B. Brhane, A. Jibriel, D. Solomon, Z. Yaregal, Diagnostic accuracy of Xpert MTB/RIF assay and non-molecular methods for the diagnosis of tuberculosis lymphadenitis, Plos One, 14 (2019).	duplicated studies
[120] M. Fantahun, A. Kebede, B. Yenew, T. Gemechu, Y. Mamuye, M. Tadesse, B. Brhane, A. Jibriel, D. Solomon, Z. Yaregal, Diagnostic accuracy of Xpert MTB/RIF assay and non-molecular methods for the diagnosis of tuberculosis lymphadenitis, PLoS ONE, 14 (2019).	duplicated studies
[121] H. Gautam, M. Singla, R. Jain, R. Lodha, S.K. Kabra, U.B. Singh, Point-of-care urine lipoarabinomannan antigen detection for diagnosis of tuberculosis in children, The international journal of tuberculosis and lung disease : the official journal of the International Union against Tuberculosis and Lung Disease, 23 (2019) 714-719.	duplicated studies
[122] H. Gautam, M. Singla, R. Jain, R. Lodha, S.K. Kabra, U.B. Singh, Point-of-care urine lipoarabinomannan antigen detection for diagnosis of tuberculosis in children, International Journal of Tuberculosis and Lung Disease, 23 (2019) 714-719.	duplicated studies
[123] H. Gautam, M. Singla, R. Jain, R. Lodha, S.K. Kabra, U.B. Singh, Point-of-care urine lipoarabinomannan antigen detection for diagnosis of tuberculosis in children, International Journal of Tuberculosis and Lung Disease, 23 (2019) 714-719.	duplicated studies
[124] M. Habous, M.A.E. Elimam, R. Kumar, Z.A.L. Deesi, Evaluation of GeneXpert <i>Mycobacterium tuberculosis</i>/Rifampin for the Detection of <i>Mycobacterium tuberculosis</i> Complex and Rifampicin Resistance in Nonrespiratory Clinical Specimens, International Journal of Mycobacteriology, 8 (2019) 132-137.	duplicated studies
[125] Y. Han, N. Xiao, S. Huang, M. Qin, N. Che, Z. Liu, The application of xpert mycobacterium tuberculosis/rifampicin, quantitative polymerase chain reaction and high resolution melting curve in the diagnosis of superficial lymph node tb, Current Pharmaceutical Biotechnology, 20 (2019) 1044-1054.	duplicated studies
[126] Y. Han, N. Xiao, S. Huang, M. Qin, N. Che, Z. Liu, The Application of Xpert Mycobacterium tuberculosis/Rifampicin, Quantitative Polymerase Chain Reaction and High Resolution Melting Curve in the Diagnosis of Superficial Lymph Node TB, Curr Pharm Biotechnol, 20 (2019) 1044-1054.	duplicated studies
[127] Y. Han, N. Xiao, S. Huang, M. Qin, N. Che, Z. Liu, The application of xpert mycobacterium tuberculosis/rifampicin, quantitative polymerase chain reaction and high resolution melting curve in the diagnosis of superficial lymph node tb, Current Pharmaceutical Biotechnology, 20 (2019) 1044-1054.	duplicated studies
[128] A.W. Kay, L.G. Fernández, Y. Takwoingi, M. Eisenhut, R.D. Vu, K.R. Steingart, A.K. Detjen, A.M. Mandalakas, Xpert MTB/RIF and xpert MTB/RIF ultra assays for active tuberculosis and rifampicin resistance in children, Cochrane Database of Systematic Reviews, 2019 (2019).	duplicated studies
[129] A.W. Kay, L.G. Fernández, Y. Takwoingi, M. Eisenhut, R.D. Vu, K.R. Steingart, A.K. Detjen, A.M. Mandalakas, Xpert MTB/RIF and xpert MTB/RIF ultra assays for active tuberculosis and rifampicin resistance in children, Cochrane Database of Systematic Reviews, 2019 (2019).	duplicated studies
[130] R.E. Ko, B.H. Jeong, H.R. Chon, H.J. Huh, J. Han, H. Lee, K. Lee, H. Kim, O.J. Kwon, S.W. Um, Clinical usefulness of routine AFB culture and MTB PCR of EBUS-TBNA needle rinse fluid, Respirology, 24 (2019) 667-674.	duplicated studies
[131] T.P. Mbuh, I. Ane-Anyangwe, W. Adeline, B.D. Thumamo Pokam, H.D. Meriki, W.F. Mbacham, Bacteriologically confirmed extra pulmonary tuberculosis and treatment outcome of patients consulted and treated under program conditions in the littoral region of Cameroon, BMC Pulmonary Medicine, 19 (2019).	duplicated studies
[132] T.P. Mbuh, I. Ane-Anyangwe, W. Adeline, B.D. Thumamo Pokam, H.D. Meriki, W.F. Mbacham, Bacteriologically confirmed extra pulmonary tuberculosis and treatment outcome of patients consulted and treated under program conditions in the littoral region of Cameroon, BMC Pulm Med, 19 (2019) 17.	duplicated studies
[133] T.P. Mbuh, I. Ane-Anyangwe, W. Adeline, B.D. Thumamo Pokam, H.D. Meriki, W.F. Mbacham, Bacteriologically confirmed extra pulmonary tuberculosis and treatment outcome of patients consulted and treated under program conditions in the littoral region of Cameroon, BMC Pulmonary Medicine, 19 (2019).	duplicated studies
[134] H. Mijovic, Y. Al-Nasser, G.N. Al-Rawahi, A.D. Roberts, Contribution of Real-Time Xpert MTB/RIF Testing to Establishing Early Diagnosis of Pediatric Extrapulmonary Tuberculosis in a Nonendemic Setting A Case Series, Pediatric Infectious Disease Journal, 38 (2019) 1249-1251.	duplicated studies
[135] H. Mijović, Y. Al-Nasser, G.N. Al-Rawahi, A.D. Roberts, Contribution of Real-Time Xpert MTB/RIF Testing to Establishing Early Diagnosis of Pediatric Extrapulmonary Tuberculosis in a Nonendemic Setting: A Case Series, The Pediatric infectious disease journal, 38 (2019) 1249-1251.	duplicated studies
[136] R. Ndege, M. Weisser, L. Elzi, F. Diggelmann, F. Bani, W. Gingo, G. Sikalengo, H. Mapesi, E. McHomvu, L. Kamwela, D. Mnzava, M. Battegay, K. Reither, D.H. Paris, M. Rohacek, Sonography to Rule Out Tuberculosis in Sub-Saharan Africa: A Prospective Observational Study, Open forum infectious diseases, 6 (2019) ofz154.	duplicated studies
[137] R. Ndege, M. Weisser, L. Elzi, F. Diggelmann, F. Bani, W. Gingo, G. Sikalengo, H. Mapesi, E. McHomvu, L. Kamwela, D. Mnzava, M. Battegay, K. Reither, D.H. Paris, M. Rohacek, Sonography to Rule Out Tuberculosis in Sub-Saharan Africa: A Prospective Observational Study, Open forum infectious diseases, 6 (2019).	duplicated studies
[138] A.N. Njau, S.M. Gakinya, S. Sayed, Z. Moloo, Xpert® MTB/RIF assay on formalin-fixed paraffin-embedded tissues in the diagnosis of extrapulmonary tuberculosis, African Journal of Laboratory Medicine, 8 (2019).	duplicated studies
[139] A.N. Njau, S.M. Gakinya, S. Sayed, Z. Moloo, Xpert® MTB/RIF assay on formalin-fixed paraffin-embedded tissues in the diagnosis of extrapulmonary tuberculosis, African Journal of Laboratory Medicine, 8 (2019).	duplicated studies
[140] M. Tadesse, G. Abebe, A. Bekele, M. Bezabih, D. Yilma, L. Apers, B.C. de Jong, L. Rigouts, Xpert MTB/RIF assay for the diagnosis of extrapulmonary tuberculosis: a diagnostic evaluation study, Clinical microbiology and infection : the official publication of the European Society of Clinical Microbiology and Infectious Diseases, 25 (2019) 1000-1005.	duplicated studies
[141] M. Tadesse, G. Abebe, A. Bekele, M. Bezabih, D. Yilma, L. Apers, B.C. de Jong, L. Rigouts, Xpert MTB/RIF assay for the diagnosis of extrapulmonary tuberculosis: a diagnostic evaluation study, Clinical Microbiology and Infection, 25 (2019) 1000-1005.	duplicated studies
[142] G. Yu, F. Zhong, B. Ye, X. Xu, D. Chen, Y. Shen, Diagnostic Accuracy of the Xpert MTB/RIF Assay for Lymph Node Tuberculosis: A Systematic Review and Meta-Analysis, BioMed Research International, 2019 (2019).	duplicated studies
[143] G. Yu, F. Zhong, B. Ye, X. Xu, D. Chen, Y. Shen, Diagnostic Accuracy of the Xpert MTB/RIF Assay for Lymph Node Tuberculosis: A Systematic Review and Meta-Analysis, Biomed Res Int, 2019 (2019) 4878240.	duplicated studies
[144] G. Yu, F. Zhong, B. Ye, X. Xu, D. Chen, Y. Shen, Diagnostic Accuracy of the Xpert MTB/RIF Assay for Lymph Node Tuberculosis: A Systematic Review and Meta-Analysis, Biomed Research International, 2019 (2019).	duplicated studies
[145] G. Yu, F. Zhong, B. Ye, X. Xu, D. Chen, Y. Shen, Diagnostic Accuracy of the Xpert MTB/RIF Assay for Lymph Node Tuberculosis: A Systematic Review and Meta-Analysis, BioMed Research International, 2019 (2019).	duplicated studies
[146] K. Zürcher, M. Ballif, S. Kiertiburanakul, H. Chenal, M. Yotebieng, B. Grinsztejn, D. Michael, T.R. Sterling, K.M. Ngonyani, A.M. Mandalakas, M. Egger, A.C. Pettit, L. Fenner, V. Veloso, P. Luz, R. de Boni, S.C. Wagner, R. Friedman, R. Moreira, J.S. Madero, B.C. Ramirez, P. Belaunzaran, Y.C. Vega, E. Gotuzzo, F. Mejia, G. Carriquiry, C.C. McGowan, B.E. Shepherd, K. Jayathilake, A.K. Person,…	duplicated studies
[147] K. Zürcher, M. Ballif, S. Kiertiburanakul, H. Chenal, M. Yotebieng, B. Grinsztejn, D. Michael, T.R. Sterling, K.M. Ngonyani, A.M. Mandalakas, M. Egger, A.C. Pettit, L. Fenner, V. Veloso, P. Luz, R. de Boni, S.C. Wagner, R. Friedman, R. Moreira, J.S. Madero, B.C. Ramirez, P. Belaunzaran, Y.C. Vega, E. Gotuzzo, F. Mejia, G. Carriquiry, C.C. McGowan, B.E. Shepherd, K. Jayathilake, A.K. Person,…	duplicated studies
[148] A. Alemu, M. Tadesse, G. Seid, H. Mollalign, K. Eshetu, W. Sinshaw, Y. Abebaw, M. Amare, B. Dagne, G. Diriba, B. Yenew, M. Getu, B. Zerihun, Does Xpert® MTB/RIF assay give rifampicin resistance results without identified mutation? Review of cases from Addis Ababa, Ethiopia, BMC Infect Dis, 20 (2020) 87.	duplicated studies
[149] A. Alemu, M. Tadesse, G. Seid, H. Mollalign, K. Eshetu, W. Sinshaw, Y. Abebaw, M. Amare, B. Dagne, G. Diriba, B. Yenew, M. Getu, B. Zerihun, Does Xpert® MTB/RIF assay give rifampicin resistance results without identified mutation? Review of cases from Addis Ababa, Ethiopia, Bmc Infectious Diseases, 20 (2020).	duplicated studies
[150] K. Antel, J. Oosthuizen, F. Malherbe, V.J. Louw, M.P. Nicol, G. Maartens, E. Verburgh, Diagnostic accuracy of the Xpert MTB/Rif Ultra for tuberculosis adenitis, BMC Infectious Diseases, 20 (2020).	duplicated studies
[151] K. Antel, J. Oosthuizen, F. Malherbe, V.J. Louw, M.P. Nicol, G. Maartens, E. Verburgh, Diagnostic accuracy of the Xpert MTB/Rif Ultra for tuberculosis adenitis, BMC Infect Dis, 20 (2020) 33.	duplicated studies
[152] K. Antel, J. Oosthuizen, F. Malherbe, V.J. Louw, M.P. Nicol, G. Maartens, E. Verburgh, Diagnostic accuracy of the Xpert MTB/Rif Ultra for tuberculosis adenitis, Bmc Infectious Diseases, 20 (2020).	duplicated studies
[153] K. Antel, J. Oosthuizen, F. Malherbe, V.J. Louw, M.P. Nicol, G. Maartens, E. Verburgh, Diagnostic accuracy of the Xpert MTB/Rif Ultra for tuberculosis adenitis, BMC Infectious Diseases, 20 (2020).	duplicated studies
[154] R.B. Aurilio, V.V. Marsili, T. Malaquias, A.L. Kritski, C.C. Sant'Anna, The use of Gene-Xpert MTB RIF in the diagnosis of extrapulmonary tuberculosis in childhood and adolescence, Revista da Sociedade Brasileira de Medicina Tropical, 53 (2020) e20200104.	duplicated studies
[155] R.B. Aurilio, V.V. Marsili, T.D.S.S. Malaquias, A.L. Kritski, C.C. SantAnna, The use of Gene-Xpert MTB RIF in the diagnosis of extrapulmonary tuberculosis in childhood and adolescence, Figshare, 2020.	duplicated studies
[156] R.B. Aurilio, V.V. Marsili, T.D.S.S. Malaquias, A.L. Kritski, C.C. Sant'Anna, The use of Gene-Xpert MTB RIF in the diagnosis of extrapulmonary tuberculosis in childhood and adolescence, Revista da Sociedade Brasileira de Medicina Tropical, 53 (2020) e20200104.	duplicated studies
[157] A.G.S. Darshani, D.H.H.L. Sathischandra, M.N.S.K. Perera, A case of extra pulmonary tuberculosis misdiagnosed as granulomatosis with polyangitis: Presenting with occipital condylar syndrome, The Indian journal of tuberculosis, 67 (2020) 393-396.	duplicated studies
[158] A.G.S. Darshani, D.H.H.L. Sathischandra, M.N.S.K. Perera, A case of extra pulmonary tuberculosis misdiagnosed as granulomatosis with polyangitis: Presenting with occipital condylar syndrome, Indian Journal of Tuberculosis, 67 (2020) 393-396.	duplicated studies
[159] A.A. Hashmi, S. Naz, S.R. Yaqeen, O. Ahmed, S.I. Ali, M. Irfan, A. Kamal, N. Faridi, Utility of the GeneXpert Mycobacterium tuberculosis/Rifampin (MTB/RIF) Assay on Paraffin-Embedded Biopsy Tissue Samples for Detecting Tuberculosis: Comparison With Histopathology, Cureus, 12 (2020) e12048.	duplicated studies
[160] A.A. Hashmi, S. Naz, S.R. Yaqeen, O. Ahmed, S.I. Ali, M. Irfan, A. Kamal, N. Faridi, Utility of the GeneXpert Mycobacterium tuberculosis/Rifampin (MTB/RIF) Assay on Paraffin-Embedded Biopsy Tissue Samples for Detecting Tuberculosis; Comparison With Histopathology, Cureus Journal of Medical Science, 12 (2020).	duplicated studies
[161] S. Huang, M. Qin, Y. Shang, Y. Fu, Z. Liu, Y. Dong, N. Che, Y. Han, Z. Guo, Y. Pang, Performance of Xpert MTB/RIF in diagnosis of lymphatic tuberculosis from fresh and formaldehyde-fixed and paraffin embedded lymph nodes, Tuberculosis (Edinburgh, Scotland), 124 (2020) 101967.	duplicated studies
[162] S. Huang, M. Qin, Y. Shang, Y. Fu, Z. Liu, Y. Dong, N. Che, Y. Han, Z. Guo, Y. Pang, Performance of Xpert MTB/RIF in diagnosis of lymphatic tuberculosis from fresh and formaldehyde-fixed and paraffin embedded lymph nodes, Tuberculosis, 124 (2020).	duplicated studies
[163] S. Huang, M. Qin, Y. Shang, Y. Fu, Z. Liu, Y. Dong, N. Che, Y. Han, Z. Guo, Y. Pang, Performance of Xpert MTB/RIF in diagnosis of lymphatic tuberculosis from fresh and formaldehyde-fixed and paraffin embedded lymph nodes, Tuberculosis, 124 (2020).	duplicated studies
[164] P.R. Junare, S. Jain, P. Rathi, Q. Contractor, S. Chandnani, S. Kini, R. Thanage, Endoscopic ultrasound-guided-fine-needle aspiration/fine-needle biopsy in diagnosis of mediastinal lymphadenopathy - A boon, Lung India, 37 (2020) 37-44.	duplicated studies
[165] P.R. Junare, S. Jain, P. Rathi, Q. Contractor, S. Chandnani, S. Kini, R. Thanage, Endoscopic ultrasound-guided-fine-needle aspiration/fine-needle biopsy in diagnosis of mediastinal lymphadenopathy-A boon, Lung India, 37 (2020) 37-44.	duplicated studies
[166] A.W. Kay, L. González Fernández, Y. Takwoingi, M. Eisenhut, A.K. Detjen, K.R. Steingart, A.M. Mandalakas, Xpert MTB/RIF and Xpert MTB/RIF Ultra assays for active tuberculosis and rifampicin resistance in children, Cochrane Database of Systematic Reviews, 2020 (2020).	duplicated studies
[167] A.W. Kay, L. González Fernández, Y. Takwoingi, M. Eisenhut, A.K. Detjen, K.R. Steingart, A.M. Mandalakas, Xpert MTB/RIF and Xpert MTB/RIF Ultra assays for active tuberculosis and rifampicin resistance in children, The Cochrane database of systematic reviews, 8 (2020) Cd013359.	duplicated studies
[168] A.W. Kay, L. González Fernández, Y. Takwoingi, M. Eisenhut, A.K. Detjen, K.R. Steingart, A.M. Mandalakas, Xpert MTB/RIF and Xpert MTB/RIF Ultra assays for active tuberculosis and rifampicin resistance in children, Cochrane Database of Systematic Reviews, 2020 (2020).	duplicated studies
[169] K.C.S. Ng, L. Rigouts, B.C. de Jong, L. Lynen, False Rifampicin Resistance in Xpert Ultra Applied to Lymph Node Aspirate: A Case Report, Open forum infectious diseases, 7 (2020) ofaa204.	duplicated studies
[170] K.C.S. Ng, L. Rigouts, B.C. de Jong, L. Lynen, False Rifampicin Resistance in Xpert Ultra Applied to Lymph Node Aspirate: A Case Report, Open forum infectious diseases, 7 (2020).	duplicated studies
[171] E. Romdhane, A. Arfaoui, C. Benabdessalem, M. Ksentini, A. Ferjani, N. Dekhil, R. Lahiani, S. Bchiri, H. Mardassi, M.R. Barbouche, I. Boutiba Ben Boubake, M. Ben Salah, S. Rammeh, Performance of GeneXpert ultra in the diagnosis of Tuberculous Cervical lymphadenitis in formalin fixed paraffin embedded tissues, Tuberculosis, 125 (2020).	duplicated studies
[172] Y.S. Seo, J.M. Kang, D.S. Kim, J.G. Ahn, Xpert MTB/RIF assay for diagnosis of extrapulmonary tuberculosis in children: a systematic review and meta-analysis, BMC Infect Dis, 20 (2020) 14.	duplicated studies
[173] L. Sivaratnam, A. Nawi, M. Abdul Manaf, An evidence-based clinical pathway for the diagnosis of tuberculous lymphadenitis: A systematic review, International Journal of Mycobacteriology, 9 (2020) 107-115.	duplicated studies
[174] W. Ssengooba, J. de Dieu Iragena, L. Nakiyingi, S. Mujumbi, E. Wobudeya, R. Mboizi, D. Boulware, D.B. Meya, L. Choo, A.M. Crook, et al., Accuracy of Xpert Ultra in the diagnosis of pulmonary tuberculosis among children in Uganda: a sub-study from the SHINE trial, Journal of clinical microbiology, (2020).	duplicated studies
[175] W. Ssengooba, J.d.D. Iragena, L. Nakiyingi, S. Mujumbi, E. Wobudeya, R. Mboizi, D. Boulware, D.B. Meya, L. Choo, A.M. Crook, K. Lebeau, M. Joloba, A.-M. Demers, F.V. Cresswell, D.M. Gibb, Accuracy of Xpert Ultra in Diagnosis of Pulmonary Tuberculosis among Children in Uganda: a Substudy from the SHINE Trial, Journal of Clinical Microbiology, 58 (2020).	duplicated studies
[176] K. Vinatha, D. Pradeep Kumar, V. Ramesh, C. Nagender Prasad, R. Madire, H. Kilaru, M. Sudeep, M. Venkata Nagarjuna, S.C. Kilaru, Tuberculous mediastinal lymphadenopathy presenting with left vocal cord palsy: A rare entity, The Indian journal of tuberculosis, 67 (2020) 400-403.	duplicated studies
[177] K. Vinatha, D. Pradeep Kumar, V. Ramesh, C. Nagender Prasad, R. Madire, H. Kilaru, M. Sudeep, M. Venkata Nagarjuna, S.C. Kilaru, Tuberculous mediastinal lymphadenopathy presenting with left vocal cord palsy: A rare entity, The Indian journal of tuberculosis, 67 (2020) 400-403.	duplicated studies
[178] K. Vinatha, D. Pradeep Kumar, V. Ramesh, C. Nagender Prasad, R. Madire, H. Kilaru, M. Sudeep, M. Venkata Nagarjuna, S.C. Kilaru, Tuberculous mediastinal lymphadenopathy presenting with left vocal cord palsy: A rare entity, Indian Journal of Tuberculosis, 67 (2020) 400-403.	duplicated studies
[179] C. Wang, Y. Luan, S. Liu, M. Zhao, H. Zhang, W. Li, Z. Li, X. Hu, L. Peng, Multifocal tuberculosis simulating a cancer-a case report, BMC Infect Dis, 20 (2020) 495.	duplicated studies
[180] C. Wang, Y. Luan, S. Liu, M. Zhao, H. Zhang, W. Li, Z. Li, X. Hu, L. Peng, Multifocal tuberculosis simulating a cancer-a case report, Bmc Infectious Diseases, 20 (2020).	duplicated studies
[181] G. Yu, Y. Shen, B. Ye, D. Chen, K. Xu, Comparison of CapitalBio™ Mycobacterium nucleic acid detection test and Xpert MTB/RIF assay for rapid diagnosis of extrapulmonary tuberculosis, Journal of microbiological methods, 168 (2020) 105780.	duplicated studies
[182] G. Yu, Y. Shen, B. Ye, D. Chen, K. Xu, Comparison of CapitalBio™ Mycobacterium nucleic acid detection test and Xpert MTB/RIF assay for rapid diagnosis of extrapulmonary tuberculosis, Journal of microbiological methods, 168 (2020).	duplicated studies
[183] D.J. Christopher, V. Coelho, G.S. Ebby, D. Shankar, R. Gupta, B. Thangakunam, Incremental yield of Xpert(®) MTB/RIF Ultra over Xpert(®) MTB/RIF in the diagnosis of extrapulmonary TB, The international journal of tuberculosis and lung disease : the official journal of the International Union against Tuberculosis and Lung Disease, 25 (2021) 939-944.	duplicated studies
[184] D.J. Christopher, V. Coelho, G.S. Ebby, D. Shankar, R. Gupta, B. Thangakunam, Incremental yield of Xpert® MTB/RIF Ultra over Xpert® MTB/RIF in the diagnosis of extrapulmonary TB, International Journal of Tuberculosis and Lung Disease, 25 (2021) 939-+.	duplicated studies
[185] L.L. Costa, J.V. Veasey, Diagnosis of cutaneous tuberculosis (lymph node scrofuloderma) using the Xpert MTB/RIF® method, Anais Brasileiros de Dermatologia, 96 (2021) 82-84.	duplicated studies
[186] L.L. Costa, J.V. Veasey, Diagnosis of cutaneous tuberculosis (lymph node scrofuloderma) using the Xpert MTB/RIF® method, An Bras Dermatol, 96 (2021) 82-84.	duplicated studies
[187] L.L. Costa, J.V. Veasey, Diagnosis of cutaneous tuberculosis (lymph node scrofuloderma) using the Xpert MTB/RIF® method, Anais Brasileiros De Dermatologia, 96 (2021) 82-84.	duplicated studies
[188] L.L. Costa, J.V. Veasey, Diagnosis of cutaneous tuberculosis (lymph node scrofuloderma) using the Xpert MTB/RIF® method, Anais Brasileiros de Dermatologia, 96 (2021) 82-84.	duplicated studies
[189] H. Ke, X.W. Gui, J. Gu, Diagnostic value of Xpert MTB/RIF in lymph node tuberculosis, Journal of Shanghai Jiaotong University (Medical Science), 41 (2021) 1318-1322.	duplicated studies
[190] H. Ke, X.W. Gui, J. Gu, Diagnostic value of Xpert MTB/RIF in lymph node tuberculosis, Journal of Shanghai Jiaotong University (Medical Science), 41 (2021) 1318-1322.	duplicated studies
[191] M. Kohli, I. Schiller, N. Dendukuri, M. Yao, K. Dheda, C.M. Denkinger, S.G. Schumacher, K.R. Steingart, Xpert MTB/RIF Ultra and Xpert MTB/RIF assays for extrapulmonary tuberculosis and rifampicin resistance in adults, Cochrane Database of Systematic Reviews, 2021 (2021).	duplicated studies
[192] M. Kohli, I. Schiller, N. Dendukuri, M. Yao, K. Dheda, C.M. Denkinger, S.G. Schumacher, K.R. Steingart, Xpert MTB/RIF Ultra and Xpert MTB/RIF assays for extrapulmonary tuberculosis and rifampicin resistance in adults, The Cochrane database of systematic reviews, 1 (2021) Cd012768.	duplicated studies
[193] M. Kohli, I. Schiller, N. Dendukuri, M. Yao, K. Dheda, C.M. Denkinger, S.G. Schumacher, K.R. Steingart, Xpert MTB/RIF Ultra and Xpert MTB/RIF assays for extrapulmonary tuberculosis and rifampicin resistance in adults, Cochrane Database of Systematic Reviews, (2021).	duplicated studies
[194] M. Kohli, I. Schiller, N. Dendukuri, M. Yao, K. Dheda, C.M. Denkinger, S.G. Schumacher, K.R. Steingart, Xpert MTB/RIF Ultra and Xpert MTB/RIF assays for extrapulmonary tuberculosis and rifampicin resistance in adults, Cochrane Database of Systematic Reviews, 2021 (2021).	duplicated studies
[195] N.A. Mackow, R. Abi-Raad, C.A. Kerantzas, P. Hui, M. Malinis, M.M. Azar, Increased Detection of Mycobacterium tuberculosis Disease Using a Tissue-Based Laboratory-Developed Polymerase Chain Reaction Assay Compared to Standard Diagnostics, The American journal of tropical medicine and hygiene, 105 (2021) 1657-1661.	duplicated studies
[196] N.A. Mackow, R. Abi-Raad, C.A. Kerantzas, P. Hui, M. Malinis, M.M. Azar, Increased Detection of Mycobacterium tuberculosis Disease Using a Tissue-Based Laboratory-Developed Polymerase Chain Reaction Assay Compared to Standard Diagnostics, Am J Trop Med Hyg, 105 (2021) 1657-1661.	duplicated studies
[197] N.A. Mackow, R. Abi-Raad, C.A. Kerantzas, P. Hui, M. Malinis, M.M. Azar, Increased Detection of Mycobacterium tuberculosis Disease Using a Tissue-Based Laboratory-Developed Polymerase Chain Reaction Assay Compared to Standard Diagnostics, The American journal of tropical medicine and hygiene, 105 (2021) 1657-1661.	duplicated studies
[198] S. Minnies, B.W.P. Reeve, L. Rockman, G. Nyawo, C.C. Naidoo, N. Kitchin, C. Rautenbach, C.A. Wright, A. Whitelaw, P. Schubert, R.M. Warren, G. Theron, Xpert MTB/RIF Ultra Is Highly Sensitive for the Diagnosis of Tuberculosis Lymphadenitis in a High-HIV Setting, J Clin Microbiol, 59 (2021) e0131621.	duplicated studies
[199] S. Minnies, B.W.P. Reeve, L. Rockman, G. Nyawo, C.C. Naidoo, N. Kitchin, C. Rautenbach, C.A. Wright, A. Whitelaw, P. Schubert, R.M. Warren, G. Theron, Xpert MTB/RIF Ultra Is Highly Sensitive for the Diagnosis of Tuberculosis Lymphadenitis in a High-HIV Setting, Journal of Clinical Microbiology, 59 (2021).	duplicated studies
[200] V. Mohan, V. Nangia, A. Singh, R. Behl, N. Dumeer, Performance of cytology, acid-fast bacilli smear, gene Xpert and mycobacterial cultures in endobronchial ultrasound-Transbronchial needle aspiration aspirate in diagnosing mediastinal tuberculous lymphadenitis, Lung India, 38 (2021) 122-127.	duplicated studies
[201] S. Mohindra, H.K. Nayak, N. Mohindra, A. Kumar, V.A. Saraswat, N. Kumari, R. Misra, U.C. Ghoshal, Diagnostic yield of endoscopic ultrasound–guided fine-needle aspiration of tubercular lymphadenitis using combination of cytology and Gene Xpert Mycobacterium tuberculosis/rifampicin (MTB/RIF) genes, Indian Journal of Gastroenterology, 40 (2021) 630-635.	duplicated studies
[202] S. Mohindra, H.K. Nayak, N. Mohindra, A. Kumar, V.A. Saraswat, N. Kumari, R. Misra, U.C. Ghoshal, Diagnostic yield of endoscopic ultrasound-guided fine-needle aspiration of tubercular lymphadenitis using combination of cytology and Gene Xpert <i>Mycobacterium tuberculosis</i>/rifampicin (MTB/RIF) genes, Indian Journal of Gastroenterology, 40 (2021) 630-635.	duplicated studies
[203] S. Mohindra, H.K. Nayak, N. Mohindra, A. Kumar, V.A. Saraswat, N. Kumari, R. Misra, U.C. Ghoshal, Diagnostic yield of endoscopic ultrasound–guided fine-needle aspiration of tubercular lymphadenitis using combination of cytology and Gene Xpert Mycobacterium tuberculosis/rifampicin (MTB/RIF) genes, Indian Journal of Gastroenterology, 40 (2021) 630-635.	duplicated studies
[204] S. Pallett, A. Houston, Tuberculosis, Medicine (United Kingdom), 49 (2021) 751-755.	duplicated studies
[205] S. Pallett, A. Houston, Tuberculosis, Medicine (United Kingdom), 49 (2021) 751-755.	duplicated studies
[206] M. Park, O.M. Kon, Use of Xpert MTB/RIF and Xpert Ultra in extrapulmonary tuberculosis, Expert Review of Anti-Infective Therapy, 19 (2021) 65-77.	duplicated studies
[207] M. Park, O.M. Kon, Use of Xpert MTB/RIF and Xpert Ultra in extrapulmonary tuberculosis, Expert Review of Anti-Infective Therapy, 19 (2021) 65-77.	duplicated studies
[208] M. Park, O.M. Kon, Use of Xpert MTB/RIF and Xpert Ultra in extrapulmonary tuberculosis, Expert Review of Anti-Infective Therapy, 19 (2021) 65-77.	duplicated studies
[209] N.G. Saldaña, M.M. Parra, H.J. Olguín, J.I.C. Bejarano, M.P. Soto, F.T. Jiménez, Tuberculosis in Children in a Pediatric Hospital in Mexico, The American journal of tropical medicine and hygiene, 106 (2021) 75-79.	duplicated studies
[210] N.G. Saldaña, M.M. Parra, H.J. Olguín, J.I.C. Bejarano, M.P. Soto, F.T. Jiménez, Tuberculosis in Children in a Pediatric Hospital in Mexico, Am J Trop Med Hyg, 106 (2021) 75-79.	duplicated studies
[211] N.G. Saldaña, M.M. Parra, H.J. Olguín, J.I.C. Bejarano, M.P. Soto, F.T. Jiménez, Tuberculosis in Children in a Pediatric Hospital in Mexico, The American journal of tropical medicine and hygiene, 106 (2021) 75-79.	duplicated studies
[212] N. Sharif, D. Ahmed, R.T. Mahmood, Z. Qasim, S.N. Khan, A. Jabbar, A.A. Khattak, M.J. Asad, W. Ahmed, M.M. Khan, U.A. Awan, N. Zaman, U. Habiba, S. Noureen, H.A. Alghamdi, Comparison of different diagnostic modalities for isolation of Mycobacterium Tuberculosis among suspected tuberculous lymphadenitis patients, Brazilian journal of biology = Revista brasleira de biologia, 83 (2021) e244311.	duplicated studies
[213] N. Sharif, D. Ahmed, R.T. Mahmood, Z. Qasim, S.N. Khan, A. Jabbar, A.A. Khattak, M.J. Asad, W. Ahmed, M.M. Khan, U.A. Awan, N. Zaman, U. Habiba, S. Noureen, H.A. Alghamdi, Comparison of different diagnostic modalities for isolation of Mycobacterium Tuberculosis among suspected tuberculous lymphadenitis patients, Braz J Biol, 83 (2021) e244311.	duplicated studies
[214] N. Sharif, D. Ahmed, R.T. Mahmood, Z. Qasim, S.N. Khan, A. Jabbar, A.A. Khattak, M.J. Asad, W. Ahmed, M.M. Khan, U.A. Awan, N. Zaman, U. Habiba, S. Noureen, H.A. Alghamdi, Comparison of different diagnostic modalities for isolation of Mycobacterium Tuberculosis among suspected tuberculous lymphadenitis patients, Brazilian journal of biology = Revista brasleira de biologia, 83 (2021) e244311…	duplicated studies
[215] T. Singhal, S. Sen, A. Raut, M. Hastak, N. Davar, A Difficult Case of Pyrexia of Unknown Origin, Indian journal of pediatrics, 88 (2021) 1250-1256.	duplicated studies
[216] T. Singhal, S. Sen, A. Raut, M. Hastak, N. Davar, A Difficult Case of Pyrexia of Unknown Origin, Indian journal of pediatrics, 88 (2021) 1250-1256.	duplicated studies
[217] W. Sun, J. Gu, K. Bi, Y. Zhang, M.J. Shen, Y. Wang, L. Fan, Clinical performance of Xpert MTB/RIF on contrast-enhanced ultrasound-guided core biopsy specimens for rapid diagnosis of superficial tuberculous lymphadenitis in high TB burden settings, Infection, 49 (2021) 653-660.	duplicated studies
[218] W. Sun, J. Gu, K. Bi, Y. Zhang, M.J. Shen, Y. Wang, L. Fan, Clinical performance of Xpert MTB/RIF on contrast-enhanced ultrasound-guided core biopsy specimens for rapid diagnosis of superficial tuberculous lymphadenitis in high TB burden settings, Infection, 49 (2021) 653-660.	duplicated studies
[219] W. Sun, J. Gu, K. Bi, Y. Zhang, M.J. Shen, Y. Wang, L. Fan, Clinical performance of Xpert MTB/RIF on contrast-enhanced ultrasound-guided core biopsy specimens for rapid diagnosis of superficial tuberculous lymphadenitis in high TB burden settings, Infection, 49 (2021) 653-660.	duplicated studies
[220] W. Sun, Z. Lu, L. Yan, Clinical efficacy of metagenomic next-generation sequencing for rapid detection of Mycobacterium tuberculosis in smear-negative extrapulmonary specimens in a high tuberculosis burden area, International Journal of Infectious Diseases, 103 (2021) 91-96.	duplicated studies
[221] W. Sun, Z. Lu, L. Yan, Clinical efficacy of metagenomic next-generation sequencing for rapid detection of Mycobacterium tuberculosis in smear-negative extrapulmonary specimens in a high tuberculosis burden area, International Journal of Infectious Diseases, 103 (2021) 91-96.	duplicated studies
[222] X. Xu, X. Hu, Two cases of tuberculous retropharyngeal abscess in adults, Journal of International Medical Research, 49 (2021).	duplicated studies
[223] X. Xu, X. Hu, Two cases of tuberculous retropharyngeal abscess in adults, The Journal of international medical research, 49 (2021) 3000605211011972.	duplicated studies
[224] X. Xu, X. Hu, Two cases of tuberculous retropharyngeal abscess in adults, Journal of International Medical Research, 49 (2021).	duplicated studies
[225] X. Xu, X. Hu, Two cases of tuberculous retropharyngeal abscess in adults, Journal of International Medical Research, 49 (2021).	duplicated studies
[226] M. Abayneh, M. Teressa, Detection of Mycobacterium tuberculosis using Gene Xpert-MTB/RIF assay among tuberculosis suspected patients at Mizan-Tepi university teaching hospital, southwest Ethiopia: An institution based cross-sectional study, PLoS One, 17 (2022) e0277536.	duplicated studies
[227] M. Abayneh, M. Teressa, Detection of Mycobacterium tuberculosis using Gene Xpert-MTB/RIF assay among tuberculosis suspected patients at Mizan-Tepi university teaching hospital, southwest Ethiopia: An institution based cross-sectional study, PLoS ONE, 17 (2022).	duplicated studies
[228] S. Biswas, M.K.M. Uddin, K.K. Paul, M.F. Ather, S. Ahmed, R. Nasrin, S. Kabir, S.K. Heysell, S. Banu, Xpert MTB/RIF Ultra assay for the detection of Mycobacterium tuberculosis in people with negative conventional Xpert MTB/RIF but chest imaging suggestive of tuberculosis in Dhaka, Bangladesh, International journal of infectious diseases : IJID : official publication of the International Soc…	duplicated studies
[229] S. Biswas, M.K.M. Uddin, K.K. Paul, M.F. Ather, S. Ahmed, R. Nasrin, S. Kabir, S.K. Heysell, S. Banu, Xpert MTB/RIF Ultra assay for the detection of Mycobacterium tuberculosis in people with negative conventional Xpert MTB/RIF but chest imaging suggestive of tuberculosis in Dhaka, Bangladesh, International Journal of Infectious Diseases, 114 (2022) 244-251.	duplicated studies
[230] P. Byanyima, S. Kaswabuli, E. Musisi, C. Nabakiibi, J. Zawedde, I. Sanyu, A. Sessolo, A. Andama, W. Worodria, L. Huang, J.L. Davis, Feasibility and Sensitivity of Saliva GeneXpert MTB/RIF Ultra for Tuberculosis Diagnosis in Adults in Uganda, Microbiology spectrum, 10 (2022) e0086022.	duplicated studies
[231] P. Byanyima, S. Kaswabuli, E. Musisi, C. Nabakiibi, J. Zawedde, I. Sanyu, A. Sessolo, A. Andama, W. Worodria, L. Huang, J.L. Davis, Feasibility and Sensitivity of Saliva GeneXpert MTB/RIF Ultra for Tuberculosis Diagnosis in Adults in Uganda, Microbiology spectrum, (2022).	duplicated studies
[232] P. Byanyima, S. Kaswabuli, E. Musisi, C. Nabakiibi, J. Zawedde, I. Sanyu, A. Sessolo, A. Andama, W. Worodria, L. Huang, J.L. Davis, Feasibility and Sensitivity of Saliva GeneXpert MTB/RIF Ultra for Tuberculosis Diagnosis in Adults in Uganda, Microbiology spectrum, 10 (2022).	duplicated studies
[233] H.K. Chen, R.S. Liu, Y.X. Wang, E.X. Quan, Y.H. Liu, X.G. Guo, Xpert MTB/RIF Assay for the Diagnosis of Lymph Node Tuberculosis in Children: A Systematic Review and Meta-Analysis, Journal of Clinical Medicine, 11 (2022).	duplicated studies
[234] H.K. Chen, R.S. Liu, Y.X. Wang, E.X. Quan, Y.H. Liu, X.G. Guo, Xpert MTB/RIF Assay for the Diagnosis of Lymph Node Tuberculosis in Children: A Systematic Review and Meta-Analysis, J Clin Med, 11 (2022).	duplicated studies
[235] H.K. Chen, R.S. Liu, Y.X. Wang, E.X. Quan, Y.H. Liu, X.G. Guo, Xpert MTB/RIF Assay for the Diagnosis of Lymph Node Tuberculosis in Children: A Systematic Review and Meta-Analysis, Journal of Clinical Medicine, 11 (2022).	duplicated studies
[236] L.G. Delgado, M. Postigo, D. Cuadrado, S. Gil-Casanova, Á.M. Martínez, M. Linares, P. Merino, M. Gimo, S. Blanco, Q. Bassat, A. Santos, A.L. García-Basteiro, M.J. Ledesma-Carbayo, M.Á. Luengo-Oroz, Remote analysis of sputum smears for mycobacterium tuberculosis quantification using digital crowdsourcing, PLoS ONE, 17 (2022).	duplicated studies
[237] G. Diriba, A. Alemu, K. Eshetu, B. Yenew, D.F. Gamtesa, H.H. Tola, Bacteriologically confirmed extrapulmonary tuberculosis and the associated risk factors among extrapulmonary tuberculosis suspected patients in Ethiopia: A systematic review and meta-analysis, PLoS ONE, 17 (2022).	duplicated studies
[238] G. Diriba, A. Alemu, K. Eshetu, B. Yenew, D.F. Gamtesa, H.H. Tola, Bacteriologically confirmed extrapulmonary tuberculosis and the associated risk factors among extrapulmonary tuberculosis suspected patients in Ethiopia: A systematic review and meta-analysis, PLoS ONE, 17 (2022).	duplicated studies
[239] G. Günther, E. Saathoff, A. Rachow, H. Ekandjo, A. Diergaardt, N. Marais, C. Lange, E. Nepolo, Clinical Evaluation of a Line-Probe Assay for Tuberculosis Detection and Drug-Resistance Prediction in Namibia, Microbiology spectrum, 10 (2022) e0025922.	duplicated studies
[240] G. Günther, E. Saathoff, A. Rachow, H. Ekandjo, A. Diergaardt, N. Marais, C. Lange, E. Nepolo, Clinical Evaluation of a Line-Probe Assay for Tuberculosis Detection and Drug-Resistance Prediction in Namibia, Microbiology spectrum, 10 (2022).	duplicated studies
[241] N. Haridas, A. Mehta, A. Kunoor, S. Khan, Retrospective observational study to compare Xpert MTB/RIF assay with other diagnostic tests in lymph node tuberculosis, Indian journal of public health, 66 (2022) S17-S21.	duplicated studies
[242] N. Haridas, A. Mehta, A. Kunoor, S. Khan, Retrospective observational study to compare Xpert MTB/RIF assay with other diagnostic tests in lymph node tuberculosis, Indian J Public Health, 66 (2022) S17-s21.	duplicated studies
[243] N. Haridas, A. Mehta, A. Kunoor, S. Khan, Retrospective observational study to compare Xpert MTB/RIF assay with other diagnostic tests in lymph node tuberculosis, Indian Journal of Public Health, 66 (2022) 17-21.	duplicated studies
[244] N. Haridas, A. Mehta, A. Kunoor, S. Khan, Retrospective observational study to compare Xpert MTB/RIF assay with other diagnostic tests in lymph node tuberculosis, Indian Journal of Public Health, 66 (2022) S17-S21.	duplicated studies
[245] A.W. Kay, T. Ness, S.E. Verkuijl, K. Viney, A. Brands, T. Masini, L. González Fernández, M. Eisenhut, A.K. Detjen, A.M. Mandalakas, K.R. Steingart, Y. Takwoingi, Xpert MTB/RIF Ultra assay for tuberculosis disease and rifampicin resistance in children, Cochrane Database of Systematic Reviews, 2022 (2022).	duplicated studies
[246] A.W. Kay, T. Ness, S.E. Verkuijl, K. Viney, A. Brands, T. Masini, L. González Fernández, M. Eisenhut, A.K. Detjen, A.M. Mandalakas, K.R. Steingart, Y. Takwoingi, Xpert MTB/RIF Ultra assay for tuberculosis disease and rifampicin resistance in children, The Cochrane database of systematic reviews, 9 (2022) Cd013359.	duplicated studies
[247] A.W. Kay, T. Ness, S.E. Verkuijl, K. Viney, A. Brands, T. Masini, L. González Fernández, M. Eisenhut, A.K. Detjen, A.M. Mandalakas, K.R. Steingart, Y. Takwoingi, Xpert MTB/RIF Ultra assay for tuberculosis disease and rifampicin resistance in children, Cochrane Database of Systematic Reviews, 2022 (2022).	duplicated studies
[248] C. Li, S. Wang, H. Yu, J. Wang, J. Deng, H. Wang, C. Hua, Z. Zhuo, L. Chen, J. Hao, W. Gao, H. Zhang, T. Zhang, H. Xu, C. Wang, Research of childhood tuberculosis in suspected populations by molecular methods: A multicenter study in China, Frontiers in Cellular and Infection Microbiology, 12 (2022).	duplicated studies
[249] C. Li, S. Wang, H. Yu, J. Wang, J. Deng, H. Wang, C. Hua, Z. Zhuo, L. Chen, J. Hao, W. Gao, H. Zhang, T. Zhang, H. Xu, C. Wang, Research of childhood tuberculosis in suspected populations by molecular methods: A multicenter study in China, Front Cell Infect Microbiol, 12 (2022) 1018699.	duplicated studies
[250] C. Li, S. Wang, H. Yu, J. Wang, J. Deng, H. Wang, C. Hua, Z. Zhuo, L. Chen, J. Hao, W. Gao, H. Zhang, T. Zhang, H. Xu, C. Wang, Research of childhood tuberculosis in suspected populations by molecular methods: A multicenter study in China, Frontiers in Cellular and Infection Microbiology, 12 (2022).	duplicated studies
[251] C. Li, S. Wang, H. Yu, J. Wang, J. Deng, H. Wang, C. Hua, Z. Zhuo, L. Chen, J. Hao, W. Gao, H. Zhang, T. Zhang, H. Xu, C. Wang, Research of childhood tuberculosis in suspected populations by molecular methods: A multicenter study in China, Frontiers in Cellular and Infection Microbiology, 12 (2022).	duplicated studies
[252] Q. Li, Z. Peng, X. Fu, H. Wang, Z. Zhao, Y. Pang, L. Chen, Rv3737 is required for Mycobacterium tuberculosis growth in vitro and in vivo and correlates with bacterial load and disease severity in human tuberculosis, BMC Infect Dis, 22 (2022) 256.	duplicated studies
[253] Q. Li, Z. Peng, X. Fu, H. Wang, Z. Zhao, Y. Pang, L. Chen, Rv3737 is required for Mycobacterium tuberculosis growth in vitro and in vivo and correlates with bacterial load and disease severity in human tuberculosis, BMC Infectious Diseases, 22 (2022).	duplicated studies
[254] P. Liu, H. Gu, Y. Liu, Y. Qin, Application of core needle biopsy in the diagnosis of epididymal tuberculosis: a retrospective analysis of 41 cases, International journal of infectious diseases : IJID : official publication of the International Society for Infectious Diseases, 122 (2022) 33-37.	duplicated studies
[255] P. Liu, H. Gu, Y. Liu, Y. Qin, Application of core needle biopsy in the diagnosis of epididymal tuberculosis: a retrospective analysis of 41 cases, International Journal of Infectious Diseases, 122 (2022) 33-37.	duplicated studies
[256] P. Liu, H. Gu, Y. Liu, Y. Qin, Application of core needle biopsy in the diagnosis of epididymal tuberculosis: a retrospective analysis of 41 cases, International Journal of Infectious Diseases, 122 (2022) 33-37.	duplicated studies
[257] O. Lucey, J. Potter, W. Ricketts, L. Castle, M. Melzer, Utility of EBUS-TBNA in diagnosing mediastinal tuberculous lymphadenitis in East London, Journal of Infection, 84 (2022) 17-23.	duplicated studies
[258] O. Lucey, J. Potter, W. Ricketts, L. Castle, M. Melzer, Utility of EBUS-TBNA in diagnosing mediastinal tuberculous lymphadenitis in East London, Journal of Infection, 84 (2022) 17-23.	duplicated studies
[259] X. Meng, H. Fu, W. Jia, Y. Wang, G. Yang, A comparative study of ultrasound-guided puncture biopsy combined with histopathology and Xpert MTB/RIF in the diagnosis of lymph node tuberculosis, Frontiers in public health, 10 (2022) 1022470.	duplicated studies
[260] X. Meng, H. Fu, W. Jia, Y. Wang, G. Yang, A comparative study of ultrasound-guided puncture biopsy combined with histopathology and Xpert MTB/RIF in the diagnosis of lymph node tuberculosis, Front Public Health, 10 (2022) 1022470.	duplicated studies
[261] S. Mukhida, C.R. Vyawahare, S.B. Mirza, N.R. Gandham, S. Khan, S. Kannuri, S. Bhaumi, Role of GeneXpert MTB/RIF assay for the diagnosis of cervical lymph node tuberculosis and rifampicin resistance, Tzu Chi Medical Journal, 34 (2022) 418-422.	duplicated studies
[262] H.V. Nguyen, P. de Haas, H.B. Nguyen, N.V. Nguyen, F.G.J. Cobelens, V. Mirtskhulava, A. Finlay, H. Van Nguyen, P.T.T. Huyen, E.W. Tiemersma, Discordant results of Xpert MTB/Rif assay and BACTEC MGIT 960 liquid culture to detect Mycobacterium tuberculosis in community screening in Vietnam, BMC Infect Dis, 22 (2022) 506.	duplicated studies
[263] H.V. Nguyen, P. de Haas, H.B. Nguyen, N.V. Nguyen, F.G.J. Cobelens, V. Mirtskhulava, A. Finlay, H. Van Nguyen, P.T.T. Huyen, E.W. Tiemersma, Discordant results of Xpert MTB/Rif assay and BACTEC MGIT 960 liquid culture to detect Mycobacterium tuberculosis in community screening in Vietnam, BMC Infectious Diseases, 22 (2022).	duplicated studies
[264] M.M. Ninan, P. Rupali, G.M. Varghese, E.B. Shalini, K. Venkatesh, M.R. Jesudason, G. Rebekah, J.S. Michael, Xpert Ultra in diagnosing extrapulmonary TB: accuracy and trace calls, The international journal of tuberculosis and lung disease : the official journal of the International Union against Tuberculosis and Lung Disease, 26 (2022) 441-445.	duplicated studies
[265] M.M. Ninan, P. Rupali, G.M. Varghese, E.B. Shalini, K. Venkatesh, M.R. Jesudason, G. Rebekah, J.S. Michael, Xpert Ultra in diagnosing extrapulmonary TB: accuracy and trace calls, International Journal of Tuberculosis and Lung Disease, 26 (2022) 441-445.	duplicated studies
[266] N. Pongpeeradech, Y. Kasetchareo, C. Chuchottaworn, S. Lawpoolsri, U. Silachamroon, J. Kaewkungwal, Evaluation of the use of GeneXpert MTB/RIF in a zone with high burden of tuberculosis in Thailand, Plos One, 17 (2022).	duplicated studies
[267] N. Pongpeeradech, Y. Kasetchareo, C. Chuchottaworn, S. Lawpoolsri, U. Silachamroon, J. Kaewkungwal, Evaluation of the use of GeneXpert MTB/RIF in a zone with high burden of tuberculosis in Thailand, PLoS ONE, 17 (2022).	duplicated studies
[268] P. Promsena, W. Jantarabenjakul, P. Suntarattiwong, T. Sudjaritruk, S. Anugulruengkitt, S. Rotcheewaphan, S. Petsong, P. Sawangsinth, J. Sophonphan, M. Tawan, J. Moonwong, T. Puthanakit, Diagnostic Accuracy of Loop-Mediated Isothermal Amplification (TB-LAMP) for Tuberculosis in Children, Journal of the Pediatric Infectious Diseases Society, 11 (2022) 9-15.	duplicated studies
[269] P. Promsena, W. Jantarabenjakul, P. Suntarattiwong, T. Sudjaritruk, S. Anugulruengkitt, S. Rotcheewaphan, S. Petsong, P. Sawangsinth, J. Sophonphan, M. Tawan, J. Moonwong, T. Puthanakit, Diagnostic Accuracy of Loop-Mediated Isothermal Amplification (TB-LAMP) for Tuberculosis in Children, Journal of the Pediatric Infectious Diseases Society, 11 (2022) 9-15.	duplicated studies
[270] R. Rimal, D. Shrestha, S. Pyakurel, R. Poudel, P. Shrestha, K.R. Rai, G.R. Ghimire, G. Rai, S.K. Rai, Diagnostic performance of GeneXpert MTB/RIF in detecting MTB in smear-negative presumptive TB patients, Bmc Infectious Diseases, 22 (2022).	duplicated studies
[271] R. Rimal, D. Shrestha, S. Pyakurel, R. Poudel, P. Shrestha, K.R. Rai, G.R. Ghimire, G. Rai, S.K. Rai, Diagnostic performance of GeneXpert MTB/RIF in detecting MTB in smear-negative presumptive TB patients, BMC Infectious Diseases, 22 (2022).	duplicated studies
[272] L. Rindi, Rapid Molecular Diagnosis of Extra-Pulmonary Tuberculosis by Xpert/RIF Ultra, Frontiers in Microbiology, 13 (2022).	duplicated studies
[273] L. Rindi, Rapid Molecular Diagnosis of Extra-Pulmonary Tuberculosis by Xpert/RIF Ultra, Frontiers in Microbiology, 13 (2022).	duplicated studies
[274] L. Rindi, Rapid Molecular Diagnosis of Extra-Pulmonary Tuberculosis by Xpert/RIF Ultra, Frontiers in Microbiology, 13 (2022).	duplicated studies
[275] I. Shah, R. Bhamre, N.S. Shetty, Accuracy of Xpert® MTB/RIF in diagnosing extrapulmonary tuberculosis in Indian children, The National medical journal of India, 35 (2022) 334-337.	duplicated studies
[276] I. Shah, R. Bhamre, N.S. Shetty, Accuracy of Xpert® MTB/RIF in diagnosing extrapulmonary tuberculosis in Indian children, National Medical Journal of India, 35 (2022) 334-337.	duplicated studies
[277] V. Sharma, A. Singh, M. Gaur, D. Rawat, A. Yadav, Rajan, C. Kumar, M. Varma-Basil, S. Lohiya, V. Khanna, A. Khanna, A. Chaudhry, Y. Singh, R. Misra, Evaluating the efficacy of stool sample on Xpert MTB/RIF Ultra and its comparison with other sample types by meta-analysis for TB diagnostics, European journal of clinical microbiology & infectious diseases : official publication of the Europea…	duplicated studies
[278] V. Sharma, A. Singh, M. Gaur, D. Rawat, A. Yadav, Rajan, C. Kumar, M. Varma-Basil, S. Lohiya, V. Khanna, A. Khanna, A. Chaudhry, Y. Singh, R. Misra, Evaluating the efficacy of stool sample on Xpert MTB/RIF Ultra and its comparison with other sample types by meta-analysis for TB diagnostics, European Journal of Clinical Microbiology & Infectious Diseases, 41 (2022) 893-906.	duplicated studies
[279] Y. Shen, L. Fang, B. Ye, X. Xu, G. Yu, L. Zhou, The Role of Core Needle Biopsy Pathology Combined with Molecular Tests in the Diagnosis of Lymph Node Tuberculosis, Infection and Drug Resistance, 15 (2022) 335-345.	duplicated studies
[280] Y. Shen, L. Fang, B. Ye, X. Xu, G. Yu, L. Zhou, The Role of Core Needle Biopsy Pathology Combined with Molecular Tests in the Diagnosis of Lymph Node Tuberculosis, Infection and Drug Resistance, 15 (2022) 335-345.	duplicated studies
[281] Z. Sidiq, M. Hanif, K.K. Dwivedi, K.K. Chopra, A. Khanna, B.K. Vashishat, Effectiveness of Xpert MTB/RIF for the diagnosis of extrapulmonary tuberculosis at various stand-alone laboratories in Delhi, The Indian journal of tuberculosis, 69 (2022) 530-534.	duplicated studies
[282] Z. Sidiq, M. Hanif, K.K. Dwivedi, K.K. Chopra, A. Khanna, B.K. Vashishat, Effectiveness of Xpert MTB/RIF for the diagnosis of extrapulmonary tuberculosis at various stand-alone laboratories in Delhi, The Indian journal of tuberculosis, 69 (2022) 530-534.	duplicated studies
[283] Z. Sidiq, M. Hanif, K.K. Dwivedi, K.K. Chopra, A. Khanna, B.K. Vashishat, Effectiveness of Xpert MTB/RIF for the diagnosis of extrapulmonary tuberculosis at various stand-alone laboratories in Delhi, Indian Journal of Tuberculosis, 69 (2022) 530-534.	duplicated studies
[284] A. Simieneh, M. Tadesse, W. Kebede, M. Gashaw, G. Abebe, Combination of Xpert® MTB/RIF and DetermineTM TB-LAM Ag improves the diagnosis of extrapulmonary tuberculosis at Jimma University Medical Center, Oromia, Ethiopia, PLoS One, 17 (2022) e0263172.	duplicated studies
[285] J.P. Smith, R. Song, K.D. McCarthy, W. McHembere, E.S. Click, K.P. Cain, Clinical and Radiologic Factors Associated With Detection of Mycobacterium tuberculosis in Children Under 5 Years old Using Invasive and Noninvasive Sample Collection Techniques-Kenya, Open forum infectious diseases, 9 (2022) ofac560.	duplicated studies
[286] K.K. Sumalani, N. Akhter, D. Chawla, N.A. Rizvi, Visual Diagnosis of Pleural Tuberculosis and its Association with Tissue Biopsy, Culture and Xpert Assay, Pneumologie (Stuttgart, Germany), 76 (2022) 92-97.	duplicated studies
[287] K.K. Sumalani, N. Akhter, D. Chawla, N.A. Rizvi, Visual Diagnosis of Pleural Tuberculosis and its Association with Tissue Biopsy, Culture and Xpert Assay, Pneumologie (Stuttgart, Germany), 76 (2022) 92-97.	duplicated studies
[288] K.K. Sumalani, N. Akhter, D. Chawla, N.A. Rizvi, Visual Diagnosis of Pleural Tuberculosis and its Association with Tissue Biopsy, Culture and Xpert Assay, Pneumologie (Stuttgart, Germany), 76 (2022) 92-97.	duplicated studies
[289] L. Sun, Y. Liu, M. Fang, Y. Chen, Y. Zhu, C. Xia, J. Jia, S. Quan, Y. Wang, X. Tian, Y. Shi, L. Duan, X. Shi, Q. Liao, C. Wan, A. Shen, Use of Xpert MTB/RIF Ultra assay on stool and gastric aspirate samples to diagnose pulmonary tuberculosis in children in a high-tuberculosis-burden but resource-limited area of China, International journal of infectious diseases : IJID : official publicatio…	duplicated studies
[290] L. Sun, Y. Liu, M. Fang, Y. Chen, Y. Zhu, C. Xia, J. Jia, S. Quan, Y. Wang, X. Tian, Y. Shi, L. Duan, X. Shi, Q. Liao, C. Wan, A. Shen, Use of Xpert MTB/RIF Ultra assay on stool and gastric aspirate samples to diagnose pulmonary tuberculosis in children in a high-tuberculosis-burden but resource-limited area of China, International Journal of Infectious Diseases, 114 (2022) 236-243.	duplicated studies
[291] L. Sun, Y. Liu, M. Fang, Y. Chen, Y. Zhu, C. Xia, J. Jia, S. Quan, Y. Wang, X. Tian, Y. Shi, L. Duan, X. Shi, Q. Liao, C. Wan, A. Shen, Use of Xpert MTB/RIF Ultra assay on stool and gastric aspirate samples to diagnose pulmonary tuberculosis in children in a high-tuberculosis-burden but resource-limited area of China, International Journal of Infectious Diseases, 114 (2022) 236-243.	duplicated studies
[292] S. Tahseen, A. Ambreen, S. Ishtiaq, F.M. Khanzada, N. Safdar, L. Sviland, T. Mustafa, The value of histological examination in the diagnosis of tuberculous lymphadenitis in the era of rapid molecular diagnosis, Sci Rep, 12 (2022) 8949.	duplicated studies
[293] S. Tahseen, A. Ambreen, S. Ishtiaq, F.M. Khanzada, N. Safdar, L. Sviland, T. Mustafa, The value of histological examination in the diagnosis of tuberculous lymphadenitis in the era of rapid molecular diagnosis, Scientific Reports, 12 (2022).	duplicated studies
[294] S. Tahseen, A. Ambreen, S. Ishtiaq, F.M. Khanzada, N. Safdar, L. Sviland, T. Mustafa, The value of histological examination in the diagnosis of tuberculous lymphadenitis in the era of rapid molecular diagnosis, Scientific Reports, 12 (2022).	duplicated studies
[295] D.B. Tsere, G.M. Shirima, B.S. Grundy, S.K. Heysell, S.G. Mpagama, S.R. Mziray, P.M. Mbelele, Multiple pathogens contribute to human immunodeficiency virus-related sepsis in addition to Mycobacterium tuberculosis: A prospective cohort in Tanzania, Int J Mycobacteriol, 11 (2022) 241-248.	duplicated studies
[296] D.B. Tsere, G.M. Shirima, B.S. Grundy, S.K. Heysell, S.G. Mpagama, S.R. Mziray, P.M. Mbelele, Multiple pathogens contribute to human immunodeficiency virus-related sepsis in addition to Mycobacterium tuberculosis: A prospective cohort in Tanzania, International Journal of Mycobacteriology, 11 (2022) 241-248.	duplicated studies
[297] L. Yao, X. Xu, G. Chen, Y. Shen, W. Jiang, Comparison of the Accuracy of Two Different Molecular Tests for the Diagnosis of Tuberculous Lymphadenitis Using Core Needle Biopsy Specimens: A Diagnostic Accuracy Study, Int J Gen Med, 15 (2022) 5237-5246.	duplicated studies
[298] L. Yao, X. Xu, G. Chen, Y. Shen, W. Jiang, Comparison of the Accuracy of Two Different Molecular Tests for the Diagnosis of Tuberculous Lymphadenitis Using Core Needle Biopsy Specimens: A Diagnostic Accuracy Study, International Journal of General Medicine, 15 (2022) 5237-5246.	duplicated studies
[299] L. Yao, X. Xu, G. Chen, Y. Shen, W. Jiang, Comparison of the Accuracy of Two Different Molecular Tests for the Diagnosis of Tuberculous Lymphadenitis Using Core Needle Biopsy Specimens: A Diagnostic Accuracy Study, International Journal of General Medicine, 15 (2022) 5237-5246.	duplicated studies
[300] X. Yu, T. Zhang, Y. Kong, F. Wang, L. Dong, M. Han, H. Huang, Xpert MTB/RIF Ultra outperformed the Xpert assay in tuberculosis lymphadenitis diagnosis: a prospective head-to-head cohort study, International journal of infectious diseases : IJID : official publication of the International Society for Infectious Diseases, 122 (2022) 741-746.	duplicated studies
[301] X. Yu, T. Zhang, Y. Kong, F. Wang, L. Dong, M. Han, H. Huang, Xpert MTB/RIF Ultra outperformed the Xpert assay in tuberculosis lymphadenitis diagnosis: a prospective head-to-head cohort study, International Journal of Infectious Diseases, 122 (2022) 741-746.	duplicated studies
[302] K. Antel, J. Oosthuizen, K. Brown, F. Malherbe, P. Loebenberg, C. Seaton, S. Baloyi, K. Simba, D. Chetty, V.J. Louw, G. Maartens, E.R. Verburgh, Focused investigations to expedite cancer diagnosis among patients with lymphadenopathy in a tuberculosis and HIV-endemic region, AIDS (London, England), 37 (2023) 587-594.	duplicated studies
[303] K. Antel, J. Oosthuizen, K. Brown, F. Malherbe, P. Loebenberg, C. Seaton, S. Baloyi, K. Simba, D. Chetty, V.J. Louw, G. Maartens, E.R. Verburgh, Focused investigations to expedite cancer diagnosis among patients with lymphadenopathy in a tuberculosis and HIV-endemic region, AIDS (London, England), 37 (2023) 587-594.	duplicated studies
[304] X. Gong, Y. He, K. Zhou, Y. Hua, Y. Li, Efficacy of Xpert in tuberculosis diagnosis based on various specimens: a systematic review and meta-analysis, Frontiers in Cellular and Infection Microbiology, 13 (2023).	duplicated studies
[305] X. Gong, Y. He, K. Zhou, Y. Hua, Y. Li, Efficacy of Xpert in tuberculosis diagnosis based on various specimens: a systematic review and meta-analysis, Frontiers in Cellular and Infection Microbiology, 13 (2023).	duplicated studies
[306] L. Lokhande, A.G. Malhotra, S.P. Vishwakarma, P. Shankar, J. Singh, A.K. Khurana, A.K. Maurya, S. Singh, Diagnosis of tuberculous pleural effusion in a tertiary care hospital of central India: The role of xpert Mycobacterium tuberculosis/rifampicin, International Journal of Mycobacteriology, 12 (2023) 162-167.	duplicated studies
[307] L. Lokhande, A.G. Malhotra, S.P. Vishwakarma, P. Shankar, J. Singh, A.K. Khurana, A.K. Maurya, S. Singh, Diagnosis of tuberculous pleural effusion in a tertiary care hospital of central India: The role of xpert Mycobacterium tuberculosis/rifampicin, Int J Mycobacteriol, 12 (2023) 162-167.	duplicated studies
[308] L. Lokhande, A.G. Malhotra, S.P. Vishwakarma, P. Shankar, J. Singh, A.K. Khurana, A.K. Maurya, S. Singh, Diagnosis of tuberculous pleural effusion in a tertiary care hospital of central India: The role of xpert Mycobacterium tuberculosis/rifampicin, International Journal of Mycobacteriology, 12 (2023) 162-167.	duplicated studies
[309] X. Meng, H. Fu, W. Jia, Y. Wang, G. Yang, A comparative study of ultrasound-guided puncture biopsy combined with histopathology and Xpert MTB/RIF in the diagnosis of lymph node tuberculosis, Frontiers in Public Health, 10 (2023).	duplicated studies
[310] X. Meng, H. Fu, W. Jia, Y. Wang, G. Yang, A comparative study of ultrasound-guided puncture biopsy combined with histopathology and Xpert MTB/RIF in the diagnosis of lymph node tuberculosis, Frontiers in Public Health, 10 (2023).	duplicated studies
[311] M. Mondoni, L. Saderi, M.V. Puci, S. De Pascalis, B. Re, S. Centanni, G. Sotgiu, Xpert MTB/RIF in the Diagnosis of Mediastinal Tuberculous Lymphadenitis by Endoscopic Ultrasound-Guided Needle Aspiration Techniques: A Systematic Review and Meta-Analysis, Respiration, 102 (2023) 237-246.	duplicated studies
[312] M. Mondoni, L. Saderi, M.V. Puci, S. De Pascalis, B. Re, S. Centanni, G. Sotgiu, Xpert MTB/RIF in the Diagnosis of Mediastinal Tuberculous Lymphadenitis by Endoscopic Ultrasound-Guided Needle Aspiration Techniques: A Systematic Review and Meta-Analysis, Respiration, 102 (2023) 237-246.	duplicated studies
[313] M. Mondoni, L. Saderi, M.V. Puci, S. De Pascalis, B. Re, S. Centanni, G. Sotgiu, Xpert MTB/RIF in the Diagnosis of Mediastinal Tuberculous Lymphadenitis by Endoscopic Ultrasound-Guided Needle Aspiration Techniques: A Systematic Review and Meta-Analysis, Respiration, 102 (2023) 237-246.	duplicated studies
[314] M. Mondoni, L. Saderi, M.V. Puci, S. De Pascalis, B. Re, S. Centanni, G. Sotgiu, Xpert MTB/RIF in the Diagnosis of Mediastinal Tuberculous Lymphadenitis by Endoscopic Ultrasound-Guided Needle Aspiration Techniques: A Systematic Review and Meta-Analysis, Respiration, 102 (2023) 237-246.	duplicated studies
[315] K. Sharma, M. Sharma, N. Gupta, T. Modi, H. Joshi, R. Shree, A. Sharma, Determining the diagnostic potential of Truenat MTB Plus for Tubercular lymphadenitis and detection of drug resistance and a comparison with GeneXpert Ultra, Tuberculosis, 142 (2023).	duplicated studies
[316] K. Sharma, M. Sharma, N. Gupta, T. Modi, H. Joshi, R. Shree, A. Sharma, Determining the diagnostic potential of Truenat MTB Plus for Tubercular lymphadenitis and detection of drug resistance and a comparison with GeneXpert Ultra, Tuberculosis, 142 (2023).	duplicated studies
[317] F. Zhong, W. Zhao, L. Wang, Y. Shen, Clinical application of <i>Mycobacterium</i> RT-PCR assay using various specimens for the rapid detection of lymph node tuberculosis: A diagnostic accuracy study, Medicine, 102 (2023).	duplicated studies
[1] L. Barss, W.J.A. Connors, D. Fisher, Chapter 7: Extra-pulmonary tuberculosis, Canadian Journal of Respiratory, Critical Care, and Sleep Medicine, 6 (2022) 87-108.	excluded by abstract: case report
[1] A. Gamell, A.J. Ntamatungiro, M. Battegay, E. Letang, Disseminated tuberculosis in an HIV-infected child: rifampicin resistance detected by GeneXpert in a lymph node aspirate but not in cerebrospinal fluid, BMJ case reports, 2015 (2015).	excluded by abstract: case report
[2] Y. Kouzaki, K. Mikita, T. Maeda, M. Ishihara, S. Kawano, Y. Fujikura, K. Imai, S. Kanoh, K. Utsunomiya, M. Inoue, Y. Miyahira, A. Kawana, PURE-LAMP procedure for the diagnosis of extrapulmonary tuberculosis: A case series, Internal Medicine, 54 (2015) 1447-1450.	excluded by abstract: case report
[3] S. Patil, M. Mirza, Tuberculous lymphadenitis of hilar lymph nodes as a cause of right middle lobe syndrome: A case report, Respiratory Case Reports, 7 (2018) 90-96.	excluded by abstract: case report
[4] A.G.S. Darshani, D. Sathischandra, M. Perera, A case of extra pulmonary tuberculosis misdiagnosed as granulomatosis with polyangitis: Presenting with occipital condylar syndrome, The Indian journal of tuberculosis, 67 (2020) 393-396.	excluded by abstract: case report
[5] H. Mijović, Y. Al-Nasser, G.N. Al-Rawahi, A.D. Roberts, Contribution of Real-Time Xpert MTB/RIF Testing to Establishing Early Diagnosis of Pediatric Extrapulmonary Tuberculosis in a Nonendemic Setting: A Case Series, Pediatric Infectious Disease Journal, (2020) 1249-1251.	excluded by abstract: case report
[6] V. Muthu, R. Agarwal, Tuberculosis or not tuberculosis: <i>Attente cogitanti</i>, Indian Journal of Medical Research, 152 (2020) 94-94.	excluded by abstract: case report
[7] X. Yuan, M. Jiang, L. Tao, H. Sun, J. Meng, A 21-Year-Old Immune-Competent Man With Recurrent Cough, Chest, 157 (2020) e111-e113.	excluded by abstract: case report
[8] M. Morsli, M. Faltot, H. Astier, E. Le Dault, B. Chaudier, E. Garnotel, S.A. Baron, M. Drancourt, Real-time next-generation sequencing on shell-vial culture to contribute to diagnosis of lymphatic tuberculosis: a case report, Diagnostic Microbiology and Infectious Disease, 101 (2021).	excluded by abstract: case report
[9] Y. Ramesh Bhat, S. Kini, K. Prakashini, Rare case of tubercular parotid abscess, BMJ case reports, 14 (2021).	excluded by abstract: case report
[10] Q. Zhou, M. Zhang, Disseminated tuberculosis mimicking abdominal metastatic carcinoma A case report, Medicine (United States), 100 (2021).	excluded by abstract: case report
[11] H. Abali, M.G. Ortakoylu, A rare case series of HIV-negative patients with early relapsing cervical tuberculosis lymphadenitis, International Journal of Mycobacteriology, 11 (2022) 448-453.	excluded by abstract: case report
[12] K. Al Abdali, P.N. Britton, A.R. Howard-Jones, A.M. Kesson, B.J. Marais, Intra-thoracic tuberculosis lymphadenitis in a child with rheumatic heart disease, Journal of Paediatrics and Child Health, 58 (2022) 918-920.	excluded by abstract: case report
[13] U. Gautam, A.L. Shrestha, A. Mishra, Suppurative complications following BCG vaccine in 2 Nepalese children, Annals of Medicine and Surgery, 76 (2022).	excluded by abstract: case report
[14] T. Phiri, J. van Oosterhout, S. Kampondeni, T. Allain, H.C. Mwandumba, A 34-Year-Old Man With a Neck Mass, Chest, 161 (2022) E145-E148.	excluded by abstract: case report
[1] M. Grare, N. Marty, C. Segonds, Detection of <i>Mycobacterium tuberculosis</i> Complex and Rifampicin Resistance by Xpert MTB/RIF Assay: a 8-Months Prospective Study, Abstracts of the Interscience Conference on Antimicrobial Agents and Chemotherapy, 51 (2011) D-718.	excluded by abstract: conference abstract
[2] J. Lee, Y.S. Park, C.H. Lee, S.M. Lee, J.J. Yim, C.G. Yoo, Y.W. Kim, S.K. Han, Xpert MTB/RIF for rapid diagnosis of tuberculous lymphadenitis from endobronchial ultrasound-guided transbronchial needle aspiration specimen, European Respiratory Journal, 42 (2013).	excluded by abstract: conference abstract
[3] C.N. Govind, K. Moodley, A.K. Peer, Diagnosis of extrapulmonary TB: Experience with the Xpert MTB/Rif assay, International Journal of Infectious Diseases, 21 (2014) 373-373.	excluded by abstract: conference abstract
[4] S.H.Y. Han, Z. Liu, Comparative Studies of Xpert MTB/RIF and Pathologic and Bacteriologic Methods in the Diagnosis of Lymph Node Tuberculosis, Chest, 149 (2016) 77A-77A.	excluded by abstract: conference abstract
[5] S. Huang, Y. Han, Z. Liu, Comparative studies of XPERT MTB/RIF and pathologic and bacteriologic methods in the diagnosis of lymph node tuberculosis, Chest, 149 (2016) A77.	excluded by abstract: conference abstract
[6] J.G. Carlucci, M. Blevins Peratikos, A.M. Kipp, M.L. Lindegren, Q.T. Du, L. Renner, G. Reubenson, J. Ssali, M. Yotebieng, A.M. Mandalakas, M.A. Davies, M. Ballif, L. Fenner, A.C. Pettit, Tuberculosis Treatment Outcomes among HIV/TB-Coinfected Children in the International Epidemiology Databases to Evaluate AIDS (IeDEA) Network, Journal of Acquired Immune Deficiency Syndromes, 2017, pp. 156-16…	excluded by abstract: conference abstract
[7] K.R. Antel, E. Verburgh, V.J. Louw, J. Oosthuizen, F. Malherbe, M. Gary, M. Nicol, Lymphadenopathy in a TB-Endemic Region: Employing Focused Techniques in a Rapid Access Lymph Node Biopsy Clinic, Blood, 132 (2018).	excluded by abstract: conference abstract
[8] P.N. Chhajed, P.J. Vaidya, N.P. Mandovra, V.B. Chavhan, T.T. Lele, R. Nair, J.D. Leuppi, A. Saha, EBUS TBNA in the rapid microbiological diagnosis of drug resistant tuberculous mediastinal lymphadenopathy, European Respiratory Journal, 54 (2019).	excluded by abstract: conference abstract
[9] M.A. Tirtosudiro, U.H. Aminah, C. Citra, N.H. Melinda, Tuberculous lymphadenitis in children: Experience from a referral tertiary hospital in a highburden country, Respirology, 28 (2023) 14.	excluded by abstract: conference abstract
[1] L. Barss, W.J.A. Connors, D. Fisher, Chapter 7: Extra-pulmonary tuberculosis, Canadian Journal of Respiratory, Critical Care, and Sleep Medicine, 6 (2022) 87-108.	excluded by abstract: book
[1] Expert consensus on the diagnosis and treatment of superficial lymph node tuberculosis, Chinese Journal of Antituberculosis, 45 (2023) 531-542.	excluded by abstract: consensus
[1] M.L. Fanny, N. Beyam, J.C. Gody, G. Zandanga, F. Yango, A. Manirakiza, L. Rigouts, C. Pierre-Audigier, B. Gicquel, G. Bobossi, Fine-needle aspiration for diagnosis of tuberculous lymphadenitis in children in Bangui, Central African Republic, BMC Pediatrics, 12 (2012).	excluded by abstract: irrelevant theme
[2] M.-L. Fanny, N. Beyam, J.C. Gody, G. Zandanga, F. Yango, A. Manirakiza, L. Rigouts, C. Pierre-Audigier, B. Gicquel, G. Bobossi, Fine-needle aspiration for diagnosis of tuberculous lymphadenitis in children in Bangui, Central African Republic, Bmc Pediatrics, 12 (2012).	excluded by abstract: irrelevant theme
[3] N. Gous, L.E. Scott, E. Wong, T. Omar, W.D.F. Venter, W. Stevens, Performance of the Roche LightCycler Real-Time PCR Assay for Diagnosing Extrapulmonary Tuberculosis, Journal of Clinical Microbiology, 50 (2012) 2100-2103.	excluded by abstract: irrelevant theme
[4] T. Heller, S. Goblirsch, S. Bahlas, M. Ahmed, M.T. Giordani, C. Wallrauch, E. Brunetti, Diagnostic value of FASH ultrasound and chest X-ray in HIV-co-infected patients with abdominal tuberculosis, International Journal of Tuberculosis and Lung Disease, 17 (2013) 342-344.	excluded by abstract: irrelevant theme
[5] D.M. Lowe, A.K. Bandara, G.E. Packe, R.D. Barker, R.J. Wilkinson, C.J. Griffiths, A.R. Martineau, Neutrophilia independently predicts death in tuberculosis, European Respiratory Journal, 42 (2013) 1752-1757.	excluded by abstract: irrelevant theme
[6] G.K. Russell, C.S. Merle, G.S. Cooke, E.C. Casas, M. Silveira Da Fonseca, P. Du Cros, Towards the WHO target of zero childhood tuberculosis deaths: An analysis of mortality in 13 locations in Africa and Asia, International Journal of Tuberculosis and Lung Disease, 17 (2013) 1518-1523.	excluded by abstract: irrelevant theme
[7] E. Valadas, A. Gomes, A. Sutre, S. Brilha, A. Wete, T. Hänscheid, F. Antunes, Tuberculosis with malaria or HIV co-infection in a large hospital in Luanda, Angola, Journal of Infection in Developing Countries, 7 (2013) 269-272.	excluded by abstract: irrelevant theme
[8] S. Ade, A.D. Harries, A. Trébucq, G. Ade, G. Agodokpessi, C. Adjonou, S. Azon, S. Anagonou, National profile and treatment outcomes of patients with extrapulmonary tuberculosis in Bénin, PLoS ONE, 9 (2014).	excluded by abstract: irrelevant theme
[9] A.M. Alnimr, M.I. Hassan, Potential of two nucleic acid amplification assays for quantifying mycobacterial load in respiratory and non-respiratory specimens: a prospective study, Diagnostic Microbiology and Infectious Disease, 78 (2014) 237-241.	excluded by abstract: irrelevant theme
[10] T.T. Balcha, E. Sturegard, N. Winqvist, A. Reepalu, G. Tibesso, S. Skogmar, Z.H. Jemal, T. Schon, P. Bjorkman, Short-term implications of Xpert MTB/RIF on patient management; Xpert-positive compared to Xpert-negative TB cases, Figshare, 2014.	excluded by abstract: irrelevant theme
[11] T.T. Balcha, E. Sturegård, N. Winqvist, S. Skogmar, A. Reepalu, Z.H. Jemal, G. Tibesso, T. Schön, P. Björkman, Intensified tuberculosis case-finding in HIV-positive adults managed at Ethiopian health centers: diagnostic yield of Xpert MTB/RIF compared with smear microscopy and liquid culture, PLoS One, 9 (2014) e85478.	excluded by abstract: irrelevant theme
[12] A.S. Karstaedt, Extrapulmonary tuberculosis among adults: Experience at Chris Hani Baragwanath Academic Hospital, Johannesburg, South Africa, South African Medical Journal, 104 (2014) 22-24.	excluded by abstract: irrelevant theme
[13] G. Lui, R.Y.K. Wong, F. Li, M.K.P. Lee, R.W.M. Lai, T.C.M. Li, J.K.M. Kam, N. Lee, High mortality in adults hospitalized for active tuberculosis in a low HIV prevalence setting, PLoS ONE, 9 (2014).	excluded by abstract: irrelevant theme
[14] T. Moseme, S. Andronikou, Through the eye of the suprasternal notch: Point-of-care sonography for tuberculous mediastinal lymphadenopathy in children, Pediatric Radiology, 2014, pp. 681-684.	excluded by abstract: irrelevant theme
[15] A.S. Omrani, M.F. Al-Otaibi, S.M. Al-Ateah, F.M. Al-Onazi, K. Baig, N.A. El-Khizzi, A.M. Albarrak, GeneXpert MTB/RIF testing in the management of patients with active tuberculosis; A real life experience from Saudi Arabia, Infection and Chemotherapy, 46 (2014) 30-34.	excluded by abstract: irrelevant theme
[16] P. Piccini, E. Chiappini, E. Tortoli, M. de Martino, L. Galli, Clinical peculiarities of tuberculosis, BMC Infectious Diseases, 14 (2014).	excluded by abstract: irrelevant theme
[17] W. Rzechorzek, M. Szankowska, B. Szczepankiewicz, A. Cyran-Chlebicka, A. Safianowska, Detecting Mycobacterium tuberculosis complex DNA, based on post-mortem examination of hilar lymph nodes with real-time PCR: initial study, Pneumonologia i alergologia polska, 82 (2014) 430-436.	excluded by abstract: irrelevant theme
[18] A. Sanchini, L. Fiebig, F. Drobniewski, W. Haas, E. Richter, V. Katalinic-Jankovic, E. Pimkina, G. Skenders, D.M. Cirillo, Y. Balabanova, T.B. European Reference Lab Network, Laboratory diagnosis of paediatric tuberculosis in the European Union/European Economic Area: analysis of routine laboratory data, 2007 to 2011, Eurosurveillance, 19 (2014) 39-48.	excluded by abstract: irrelevant theme
[19] M. Tebruegge, N. Ritz, K. Koetz, A. Noguera-Julian, J.A. Seddon, S.B. Welch, M. Tsolia, B. Kampmann, Availability and use of molecular microbiological and immunological tests for the diagnosis of tuberculosis in europe, PLoS One, 9 (2014) e99129.	excluded by abstract: irrelevant theme
[20] G. Yagmur, N. Albayrak, T. Das, M. Yildirim, A. Ozgun, Y. Buyuk, Comparison of Two Different Real-Time PCR Systems in Postmortem Diagnosis of Tuberculosis in Paraffin-Embedded Tissues, Mikrobiyoloji bulteni, 48 (2014) 577-584.	excluded by abstract: irrelevant theme
[21] S. Berg, E. Schelling, E. Hailu, R. Firdessa, B. Gumi, G. Erenso, E. Gadisa, A. Mengistu, M. Habtamu, J. Hussein, T. Kiros, S. Bekele, W. Mekonnen, Y. Derese, J. Zinsstag, G. Ameni, S. Gagneux, B.D. Robertson, R. Tschopp, G. Hewinson, L. Yamuah, S.V. Gordon, A. Aseffa, Investigation of the high rates of extrapulmonary tuberculosis in Ethiopia reveals no single driving factor and minimal evid…	excluded by abstract: irrelevant theme
[22] F. Biadglegne, M. Merker, U. Sack, A.C. Rodloff, S. Niemann, Tuberculous lymphadenitis in Ethiopia predominantly caused by strains belonging to the Delhi/CAS lineage and newly identified Ethiopian clades of the mycobacterium tuberculosis complex, PLoS ONE, 10 (2015).	excluded by abstract: irrelevant theme
[23] L. Pac, M.M. Horwitz, A.M. Namutebi, B.J. Auerbach, A. Semeere, T. Namulema, M. Schwarz, R. Bbosa, A. Muruta, D.B. Meya, Y.C. Manabe, Implementation and operational research: Integrated pre-antiretroviral therapy screening and treatment for tuberculosis and cryptococcal antigenemia, Journal of Acquired Immune Deficiency Syndromes, 68 (2015) e69-e76.	excluded by abstract: irrelevant theme
[24] Pactr, Shorter treatment for minimal TB in children, https://trialsearch.who.int/Trial2.aspx?TrialID=PACTR201505001141379, (2015).	excluded by abstract: irrelevant theme
[25] Actrn, The V-QUIN MDR TRIAL: a randomized controlled trial of six months of daily levofloxacin for the prevention of tuberculosis among household contacts of patients with multi-drug resistant tuberculosis, https://trialsearch.who.int/Trial2.aspx?TrialID=ACTRN12616000215426, (2016).	excluded by abstract: irrelevant theme
[26] F. Aliaga T, J.C. Rodríguez D, V. Farga C, Paradoxical reactions during tuberculosis lymphadenitis treatment, Revista Chilena de Enfermedades Respiratorias, 32 (2016) 119-126.	excluded by abstract: irrelevant theme
[27] M. Azghay, O. Bouchaud, F. Mechaï, P. Nicaise, O. Fain, J. Stirnemann, Utility of QuantiFERON-TB Gold In-Tube assay in adult, pulmonary and extrapulmonary, active tuberculosis diagnosis, International Journal of Infectious Diseases, 44 (2016) 25-30.	excluded by abstract: irrelevant theme
[28] S. Ben Ameur, S. Smaoui, F. Kamoun, I. Chabchoub, T. Kamoun, F. Messaadi, H. Aloulou, M. Hachicha, Unilateral to bilateral pleurisy: Pleural tuberculosis?, Archives de Pediatrie, 23 (2016) 385-388.	excluded by abstract: irrelevant theme
[29] J.C. Cataño, J. Robledo, Tuberculous lymphadenitis and parotitis, Microbiology spectrum, 4 (2016).	excluded by abstract: irrelevant theme
[30] J.S. Cavanaugh, S. Modi, S. Musau, K. McCarthy, H. Alexander, B. Burmen, C.M. Heilig, R.W. Shiraishi, K. Cain, Comparative Yield of Different Diagnostic Tests for Tuberculosis among People Living with HIV in Western Kenya, Plos One, 11 (2016).	excluded by abstract: irrelevant theme
[31] R.L. Li, J.L. Wang, X.F. Wang, M.S. Wang, Tuberculosis in infants: a retrospective study in China, SpringerPlus, 5 (2016).	excluded by abstract: irrelevant theme
[32] R. Loddenkemper, M. Lipman, A. Zumla, Clinical aspects of adult tuberculosis, Cold Spring Harbor Perspectives in Medicine, 6 (2016).	excluded by abstract: irrelevant theme
[33] M.J. Magee, M. Foote, S.M. Ray, N.R. Gandhi, R.R. Kempker, Diabetes mellitus and extrapulmonary tuberculosis: Site distribution and risk of mortality, Epidemiology and Infection, 144 (2016) 2209-2216.	excluded by abstract: irrelevant theme
[34] J. Musoke, A.L. Michel, Characteristics of tuberculosis patients and the evaluation of compliance to the national TB management guidelines at clinics in a rural community from Mpumalanga province, South Africa, Southern African Journal of Epidemiology and Infection, 31 (2016) 135-137.	excluded by abstract: irrelevant theme
[35] M. Sharma, K. Sharma, A. Sharma, N. Gupta, A. Rajwanshi, Loop-mediated isothermal amplification (LAMP) assay for speedy diagnosis of tubercular lymphadenitis: The multi-targeted 60-minute approach, Tuberculosis, 100 (2016) 114-117.	excluded by abstract: irrelevant theme
[36] J. Carlos, C.J. Robledo, Tuberculous lymphadenitis and parotitis, Tuberculosis and Nontuberculous Mycobacterial Infections2017, pp. 343-354.	excluded by abstract: irrelevant theme
[37] Ctri, Clinical trial of treatment shortening for minimal tuberculosis in children, https://trialsearch.who.int/Trial2.aspx?TrialID=CTRI/2017/07/009119, (2017).	excluded by abstract: irrelevant theme
[38] O.F. Erer, S. Erol, C. Anar, C. Biçmen, Z. Aydoğdu, S. Aktoğu, The diagnostic accuracy of endobronchial ultrasound-guided transbronchial needle aspiration (EBUS-TBNA) in mediastinal tuberculous lymphadenitis, Turkish Journal of Medical Sciences, 47 (2017) 1874-1879.	excluded by abstract: irrelevant theme
[39] J.C. Hoogendoorn, L. Ranoto, N. Muditambi, J. Railton, M. Maswanganyi, H.E. Struthers, J.A. McIntyre, R.P.H. Peters, Reduction in extrapulmonary tuberculosis in context of antiretroviral therapy scale-up in rural South Africa, Epidemiology and Infection, 145 (2017) 2500-2509.	excluded by abstract: irrelevant theme
[40] R. Petrucci, G. Lombardi, I. Corsini, M.L. Bacchi Reggiani, F. Visciotti, F. Bernardi, M.P. Landini, S. Cazzato, P. Dal Monte, Quantiferon-TB Gold In-Tube Improves Tuberculosis Diagnosis in Children, Pediatric Infectious Disease Journal, 36 (2017) 44-49.	excluded by abstract: irrelevant theme
[41] M.R. Purohit, L. Sviland, H. Wiker, T. Mustafa, Rapid and Specific Diagnosis of Extrapulmonary Tuberculosis by Immunostaining of Tissues and Aspirates With Anti-MPT64, Applied Immunohistochemistry & Molecular Morphology, 25 (2017) 282-288.	excluded by abstract: irrelevant theme
[42] L. Richter-Joubert, S. Andronikou, L. Workman, H.J. Zar, Assessment of airway compression on chest radiographs in children with pulmonary tuberculosis, Pediatric Radiology, 47 (2017) 1283-1291.	excluded by abstract: irrelevant theme
[43] J.B. Sharma, A. Kriplani, E. Sharma, S. Sharma, S. Dharmendra, S. Kumar, P. Vanamail, S.K. Sharma, Multi drug resistant female genital tuberculosis: A preliminary report, European Journal of Obstetrics & Gynecology and Reproductive Biology, 210 (2017) 108-115.	excluded by abstract: irrelevant theme
[44] K. Sharma, N. Gautam, M. Sharma, M. Dogra, P. Bajgai, B. Tigari, A. Sharma, V. Gupta, S.P. Sharma, R. Singh, Ocular mycobacteriosis-dual infection of M. tuberculosis complex with M. fortuitum and M. bovis, Journal of ophthalmic inflammation and infection, 7 (2017) 2-2.	excluded by abstract: irrelevant theme
[45] M. Tadesse, G. Abebe, A. Bekele, M. Bezabih, P. de Rijk, C.J. Meehan, B.C. de Jong, L. Rigouts, The predominance of Ethiopian specific <i>Mycobacterium tuberculosis</i> families and minimal contribution of <i>Mycobacterium bovis</i> in tuberculous lymphadenitis patients in Southwest Ethiopia, Infection Genetics and Evolution, 55 (2017) 251-259.	excluded by abstract: irrelevant theme
[46] R. Ahmad, M. Changeez, J.S. Khan, U. Qureshi, M. Tariq, S. Malik, S.H. Ahmad, M.S. Shafique, Diagnostic Accuracy of Peritoneal Fluid GeneXpert in the Diagnosis of Intestinal Tuberculosis, Keeping Histopathology as the Gold Standard, Cureus Journal of Medical Science, 10 (2018).	excluded by abstract: irrelevant theme
[47] Á. Arpa Gámez, A. Ledón Casals, S. Travieso Pérez, R. Nodarse Hernández, Ganglionar tuberculosis, Revista Cubana de Medicina Militar, 47 (2018).	excluded by abstract: irrelevant theme
[48] S. Belard, C.C. Heuvelings, E. Banderker, L. Bateman, T. Heller, S. Andronikou, L. Workman, M.P. Grobusch, H.J. Zar, Utility of Point-of-care Ultrasound in Children With Pulmonary Tuberculosis, Pediatric Infectious Disease Journal, 37 (2018) 637-642.	excluded by abstract: irrelevant theme
[49] F. Bisognin, G. Lombardi, D. Lombardo, M.C. Re, P. Dal Monte, Improvement of <i>Mycobacterium tuberculosis</i> detection by Xpert MTB/RIF Ultra: A head-to-head comparison on Xpert-negative samples, Plos One, 13 (2018).	excluded by abstract: irrelevant theme
[50] Y. Dai, Z. Wen, T. Ye, G. Deng, M. Zhang, Q. Deng, Q. Yang, W. Shan, H. Kornfeld, Y. Cai, X. Chen, Empirical treatment with non-anti-tuberculosis antibiotics decreased microbiological detection in cervical tuberculous lymphadenitis, Diagnostic Microbiology and Infectious Disease, 92 (2018) 245-249.	excluded by abstract: irrelevant theme
[51] S. Gounden, R. Perumal, N.P. Magula, Extrapulmonary tuberculosis in the setting of HIV hyperendemicity at a tertiary hospital in Durban, South Africa, Southern African Journal of Infectious Diseases, 33 (2018) 57-64.	excluded by abstract: irrelevant theme
[52] C. Haasis, J. Rupp, S. Andres, B. Schlüter, M. Kernbach, D. Hillemann, K. Kranzer, Validation of the FluoroType ® MTBDR assay using respiratory and lymph node samples, Tuberculosis, 113 (2018) 76-80.	excluded by abstract: irrelevant theme
[53] M.D. Jorstad, M. Marijani, A.M. Dyrhol-Riise, L. Sviland, T. Mustafa, MPT64 antigen detection test improves routine diagnosis of extrapulmonary tuberculosis in a low-resource setting: A study from the tertiary care hospital in Zanzibar, Plos One, 13 (2018).	excluded by abstract: irrelevant theme
[54] M.D. Jørstad, M. Marijani, A.M. Dyrhol-Riise, L. Sviland, T. Mustafa, MPT64 antigen detection test improves routine diagnosis of extrapulmonary tuberculosis in a low-resource setting: A study from the tertiary care hospital in Zanzibar, PLoS ONE, 13 (2018).	excluded by abstract: irrelevant theme
[55] A.H.S. Kartamihardja, Y. Kurniawati, R. Gunawan, Diagnostic value of 99mTc-ethambutol scintigraphy in tuberculosis: compared to microbiological and histopathological tests, Annals of Nuclear Medicine, 32 (2018) 60-68.	excluded by abstract: irrelevant theme
[56] B. Mishra, V. Hallur, B. Behera, C. Preetam, P.N. Mishra, J. Turuk, P.R. Mohapatra, Evaluation of loop mediated isothermal amplification (LAMP) assay in the diagnosis of tubercular lymphadenitis: A pilot study, Indian Journal of Tuberculosis, 65 (2018) 76-79.	excluded by abstract: irrelevant theme
[57] D. Perez-Risco, D. Rodriguez-Temporal, I. Valledor-Sanchez, F. Alcaide, Evaluation of the Xpert MTB/RIF Ultra Assay for Direct Detection of <i>Mycobacterium tuberculosis</i> Complex in Smear-Negative Extrapulmonary Samples, Journal of Clinical Microbiology, 56 (2018).	excluded by abstract: irrelevant theme
[58] K.C. Prasad, S.C. Prasad, Y. Chakravarthy, P. Rao, N. Thada, S. Rani, Scrofula and other tuberculous infections of the head and neck, Infections of the Ears, Nose, Throat, and Sinuses2018, pp. 301-315.	excluded by abstract: irrelevant theme
[59] M.M. Selepe, A.C. van Wyk, K.G.P. Hoek, Y. Prince, P.D. van Helden, R.M. Warren, C.A. Wright, Papanicolaou induced fluorescence, Ziehl-Neelsen and Auramine O stains on lymph node fine needle aspiration biopsy specimens from children: A comparative study, Diagnostic Cytopathology, 46 (2018) 589-592.	excluded by abstract: irrelevant theme
[60] K. Shakeel, S. Iram, M. Akhtar, S. Hussain, H. Maryam, A. Anwar, Diagnostic validation of rapid molecular detection of <i>Mycobacterium tuberculosis</i> in pus samples by GeneXpert, Journal of the Pakistan Medical Association, 68 (2018) 33-37.	excluded by abstract: irrelevant theme
[61] M.D. Vangu, L. Louw, K. Purbhoo, A. Ayeni, G.P. Bisson, R. Wallis, Mapping of 18F-FDG PET/CT patterns of tuberculosis in a sub-saharan region, European journal of nuclear medicine and molecular imaging, 45 (2018) S320.	excluded by abstract: irrelevant theme
[62] M.D. Vangu, K. Purbhoo, L. Louw, A. Ayeni, R. Wallis, G.P. Bisson, Role of 18F-FDG PET-CT in the differentiation of nodal involvement in patients with tuberculosis with or without HIV infection, European journal of nuclear medicine and molecular imaging, 45 (2018) S320‐S321.	excluded by abstract: irrelevant theme
[63] M.F. Ahmmed, M.N. Islam, S. Ferdous, A.K. Azad, N. Ferdous, Tuberculosis in Systemic Lupus Erythematosus Patients, Mymensingh medical journal : MMJ, 28 (2019) 797-807.	excluded by abstract: irrelevant theme
[64] K. Bennani, A. Khattabi, M. Akrim, M. Mahtar, N. Benmansour, L.E. Hossyni, M. Karkouri, N. Cherradi, M.D. El Messaoudi, O. Lahlou, I. Cherkaoui, Y. Khader, A. Maaroufi, S.-E. Ottmani, Evaluation of the Yield of Histopathology in the Diagnosis of Lymph Node Tuberculosis in Morocco, 2017: Cross-Sectional Study, Jmir Public Health and Surveillance, 5 (2019) 252-259.	excluded by abstract: irrelevant theme
[65] M. Fantahun, A. Kebede, B. Yenew, T. Gemechu, Y. Mamuye, M. Tadesse, B. Brhane, A. Jibriel, D. Solomon, Z. Yaregal, Detection of TBLN in association with aspirate types using Xpert MTB/RIF and non-molecular assays, Figshare, 2019.	excluded by abstract: irrelevant theme
[66] M. Fantahun, A. Kebede, B. Yenew, T. Gemechu, Y. Mamuye, M. Tadesse, B. Brhane, A. Jibriel, D. Solomon, Z. Yaregal, Performance of Xpert MTB/RIF against composite method for the diagnosis of presumptive TBLN patients, Figshare, 2019.	excluded by abstract: irrelevant theme
[67] M. Fantahun, A. Kebede, B. Yenew, T. Gemechu, Y. Mamuye, M. Tadesse, B. Brhane, A. Jibriel, D. Solomon, Z. Yaregal, Performance of Xpert MTB/RIF and non-molecular methods against composite culture for the diagnosis of presumptive TBLN patients, Figshare, 2019.	excluded by abstract: irrelevant theme
[68] N. Gupta, B. Kashyap, P. Dewan, P. Hyanki, N.P. Singh, Clinical spectrum of pediatric tuberculosis: A microbiological correlation from a tertiary care center, Journal of Tropical Pediatrics, 65 (2019) 130-138.	excluded by abstract: irrelevant theme
[69] Isrctn, Does giving a second BCG vaccination or adding a leprosy vaccine to BCG vaccination provide additional protection against leprosy and tuberculosis, compared with giving a single BCG vaccination?, https://trialsearch.who.int/Trial2.aspx?TrialID=ISRCTN11311670, (2019).	excluded by abstract: irrelevant theme
[70] B. Kalsdorf, C. Lange, Tuberculous mediastinal lymphadenopathy: Reaching the target, Respirology, 24 (2019) 622-623.	excluded by abstract: irrelevant theme
[71] R.-E. Ko, B.-H. Jeong, H.R. Chon, H.J. Huh, J. Han, H. Lee, K. Lee, H. Kim, O.J. Kwon, S.-W. Um, Clinical usefulness of routine AFB culture and MTB PCR of EBUS-TBNA needle rinse fluid, Respirology, 24 (2019) 667-674.	excluded by abstract: irrelevant theme
[72] Q.H. Li, Y. Zhang, M.M. Zhao, Y. Gu, Y. Hu, Y.L. Su, F. Zhang, L. Shen, Y. Zhou, H.P. Li, Simultaneous amplification and testing method for mycobacterium tuberculosis rRNA to differentiate sputum-negative tuberculosis from sarcoidosis, American Journal of Physiology - Lung Cellular and Molecular Physiology, 316 (2019) L519-L524.	excluded by abstract: irrelevant theme
[73] O. Marcy, L. Borand, V. Ung, P. Msellati, M. Tejiokem, H. Khanh Truong, C. Viet Do, T. Duong Ngoc, F. Ateba-Ndongo, S. Tetang-Ndiang, B. Nacro, B. Sanogo, L. Neou, S. Goyet, B. Dim, P. Pean, C. Quillet, I. Fournier, L. Berteloot, G. Carcelain, S. Godreuil, S. Blanche, C. Delacourt, A.P.S. Grp, A Treatment-Decision Score for HIV-Infected Children With Suspected Tuberculosis, Pediatrics, 144 (…	excluded by abstract: irrelevant theme
[74] T.P. Mbuh, I. Ane-Anyangwe, W. Adeline, B.D.T. Pokam, H.D. Meriki, W.F. Mbacham, Bacteriologically confirmed extra pulmonary tuberculosis and treatment outcome of patients consulted and treated under program conditions in the littoral region of Cameroon, Bmc Pulmonary Medicine, 19 (2019).	excluded by abstract: irrelevant theme
[75] E. Olivianto, S. Sudarwati, H.M. Nataprawira, Soluble Urokinase-Type Plasminogen Activator Receptor as a Biomarker of Treatment Response in Childhood Tuberculosis, International Journal of Mycobacteriology, 8 (2019) 262-266.	excluded by abstract: irrelevant theme
[76] J.M. Ramos, M. Pérez-Butragueño, A. Tesfamariam, F. Reyes, G. Tiziano, J. Endirays, S. Balcha, T. Elala, D. Biru, B. Comeche, M. Górgolas, Comparing tuberculosis in children aged under 5 versus 5 to 14 years old in a rural hospital in southern Ethiopia: An 18-year retrospective cross-sectional study, BMC Public Health, 19 (2019).	excluded by abstract: irrelevant theme
[77] S. Sharma, Emerging treatment trends in pediatric TB, Indian Journal of Tuberculosis, 66 (2019) 214-217.	excluded by abstract: irrelevant theme
[78] B. Sudheer, M. Agarwal, D. Sharma, R. Mehta, K. Babu, Role of Endobronchial Ultrasound Guided Transbronchial Needle Aspiration in the Diagnosis of Intraocular Inflammation in India - Our Experience, Ocular Immunology and Inflammation, 27 (2019) 995-997.	excluded by abstract: irrelevant theme
[79] S. Tahseen, A. Ambreen, F. Masood, M. Qadir, A. Hussain, M. Jamil, N. Safdar, L. Sviland, T. Mustafa, Primary drug resistance in extra-pulmonary tuberculosis: a hospital-based prospective study from Pakistan, International Journal of Tuberculosis and Lung Disease, 23 (2019) 900-906.	excluded by abstract: irrelevant theme
[80] S. Villa, L.R. Codecasa, M. Faccini, M.M. Pontello, M. Ferrarese, P.F. Castellotti, S. Senatore, A. Lamberti, E. Mazzola, C.F. Perno, D. Campisi, M. Saporiti, M.C. Raviglione, Tuberculosis among asylum seekers in Milan, Italy: Epidemiological analysis and evaluation of interventions, European Respiratory Journal, 54 (2019).	excluded by abstract: irrelevant theme
[81] Y. Zhang, P. Fan, F. Luo, H.M. Zhang, L. Song, W.J. Ma, H.Y. Wu, J. Cai, L.P. Wang, X.L. Zhou, Tuberculosis in Takayasu arteritis: A retrospective study in 1105 Chinese patients, Journal of Geriatric Cardiology, 16 (2019) 648-655.	excluded by abstract: irrelevant theme
[82] K. Zurcher, M. Ballif, S. Kiertiburanakul, H. Chenal, M. Yotebieng, B. Grinsztejn, D. Michael, T.R. Sterling, K.M. Ngonyani, A.M. Mandalakas, M. Egger, A.C. Pettit, L. Fenner, V. Veloso, P. Luz, R. de Boni, S.C. Wagner, R. Friedman, R. Moreira, D. Padgett, J. Sierra Madero, B. Crabtree Ramirez, P. Belaunzaran, Y. Caro Vega, E. Gotuzzo, F. Mejia, G. Carriquiry, C.C. McGowan, B.E. Shepherd, T.…	excluded by abstract: irrelevant theme
[83] K. Antel, V.J. Louw, G. Maartens, J. Oosthuizen, E. Verburgh, Diagnosing lymphoma in the shadow of an epidemic: lessons learned from the diagnostic challenges posed by the dual tuberculosis and HIV epidemics, Leukemia and Lymphoma, 61 (2020) 3417-3421.	excluded by abstract: irrelevant theme
[84] B. Arega, A. Mersha, A. Minda, Y. Getachew, A. Sitotaw, T. Gebeyehu, A. Agunie, Epidemiology and the diagnostic challenge of extra-pulmonary tuberculosis in a teaching hospital in Ethiopia, PLoS ONE, 15 (2020).	excluded by abstract: irrelevant theme
[85] R.B. Aurilio, V.V. Marsili, T.d.S. Santos Malaquias, A.L. Kritski, C.C. Sant'Anna, The use of Gene-Xpert MTB RIF in the diagnosis of extrapulmonary tuberculosis in childhood and adolescence, Revista da Sociedade Brasileira de Medicina Tropical, 53 (2020).	excluded by abstract: irrelevant theme
[86] J.F. da Costa-Lima, L.M.L.M. Pimentel, F.C.F. Santos, M.P. Salazar, R.S. Duarte, F.C.Q. Mello, H.C. Schindler, Rapid detection of mycobacterium tuberculosis in children using blood and urine specimens, Revista da Sociedade Brasileira de Medicina Tropical, 53 (2020) 1-9.	excluded by abstract: irrelevant theme
[87] S. Das, U. Bandyopadhyay, D. Nag, Fine needle aspiration cytology of cervical lymph nodes with special emphasis on different cytomorphological presentation of tuberculous infection, International Journal of Current Research and Review, 12 (2020) 108-114.	excluded by abstract: irrelevant theme
[88] D. Kahn, K.L. Pool, L. Phiri, F. Chibwana, K. Schwab, L. Longwe, B.A. Banda, K. Gama, M. Chimombo, C. Chipungu, J. Grotts, A. Schooley, R.M. Hoffman, Diagnostic utility and impact on clinical decision making of focused assessment with sonography for HIV-Associated tuberculosis in malawi: A prospective cohort study, Global Health Science and Practice, 8 (2020) 28-37.	excluded by abstract: irrelevant theme
[89] C. Kniese, A.I. Musani, Cytopathology in Endobronchial Ultrasound-Guided Transbronchial Needle Aspiration of Mediastinal and Hilar Lymph Nodes, Endobronchial Ultrasonography2020, pp. 177-185.	excluded by abstract: irrelevant theme
[90] S. Lakoh, D.F. Jiba, O. Adekanmbi, E. Poveda, F. Sahr, G.F. Deen, L.M. Foray, W. Gashau, C.J. Hoffmann, R.A. Salata, G.A. Yendewa, Diagnosis and treatment outcomes of adult tuberculosis in an urban setting with high HIV prevalence in Sierra Leone: A retrospective study, International Journal of Infectious Diseases, 96 (2020) 112-118.	excluded by abstract: irrelevant theme
[91] E. Romdhane, A. Arfaoui, C. Benabdessalem, M. Ksentini, A. Ferjani, N. Dekhil, R. Lahiani, S. Bchiri, H. Mardassi, M.-R. Barbouche, I.B. Ben Boubake, M. Ben Salah, S. Rammeh, Performance of GeneXpert ultra in the diagnosis of Tuberculous Cervical lymphadenitis in formalin fixed paraffin embedded tissues, Tuberculosis, 125 (2020).	excluded by abstract: irrelevant theme
[92] S. Tahseen, F.M. Khanzada, A.Q. Baloch, Q. Abbas, M.M. Bhutto, A.W. Alizai, S. Zaman, Z. Qasim, M.N. Durrani, M. Khalid Farough, A. Ambreen, N. Safdar, T. Mustafa, Extrapulmonary tuberculosis in Pakistan- A nation-wide multicenter retrospective study, PLoS ONE, 15 (2020).	excluded by abstract: irrelevant theme
[93] G. Yu, Y. Shen, B. Ye, D. Chen, K. Xu, Comparison of CapitalBio™ <i>Mycobacterium</i> nucleic acid detection test and Xpert MTB/RIF assay for rapid diagnosis of extrapulmonary tuberculosis, Journal of microbiological methods, 168 (2020).	excluded by abstract: irrelevant theme
[94] Y.B. Zhao, W. Li, Q. Zhang, Y. Yin, C.J. Yang, W.X. Xu, J. Kang, R.Q. Qi, G. Hou, Distinct miRNA Gene Expression Profiles Among the Nodule Tissues of Lung Sarcoidosis, Tuberculous Lymphadenitis and Normal Healthy Control Individuals, Frontiers in Medicine, 7 (2020).	excluded by abstract: irrelevant theme
[95] E. Anand, N. Biswal, N.M. Joseph, Effect of Neutralization of Gastric Aspirate on culture yield of mycobacterium tuberculosis in children with pulmonary tuberculosis, Indian Journal of Tuberculosis, 68 (2021) 431-436.	excluded by abstract: irrelevant theme
[96] R.Y. Chen, X. Yu, B. Smith, X. Liu, J. Gao, A.H. Diacon, R. Dawson, M. Tameris, H. Zhu, Y. Qu, et al., Radiological and functional evidence of the bronchial spread of tuberculosis: an observational analysis, The lancet. Microbe, 2 (2021) e518‐e526.	excluded by abstract: irrelevant theme
[97] M.C.B. de Oliveira, C.C. Sant'Anna, R.L. Raggio, A.L. Kritski, Tuberculosis among children and adolescents in Rio de Janeiro, Brazil – Focus on extrapulmonary disease, International Journal of Infectious Diseases, 105 (2021) 105-112.	excluded by abstract: irrelevant theme
[98] E. Du Bruyn, K.F. Fukutani, N. Rockwood, C. Schutz, G. Meintjes, M.B. Arriaga, J.M. Cubillos-Angulo, R. Tiburcio, A. Sher, C. Riou, K.A. Wilkinson, B.B. Andrade, R.J. Wilkinson, Inflammatory profile of patients with tuberculosis with or without HIV-1 co-infection: a prospective cohort study and immunological network analysis, Lancet Microbe, 2 (2021) E375-E385.	excluded by abstract: irrelevant theme
[99] M. Fernandez-Pittol, Y. Zboromyrska, A. Roman, G. Tudo Vilanova, M. Angel Benitez, J. Gonzalez-Martin, Retrospective diagnosis of lymphatic tuberculosis in frozen samples using two genetic amplification methods, Xpert® MTB/RIF ULTRA and Abbott RealTime MTB Assay, Revista Espanola De Quimioterapia, 34 (2021) 660-663.	excluded by abstract: irrelevant theme
[100] A.K. Gordon, S.Y.C. Tong, E. Martinez, T. Crighton, J.T. Denholm, V. Sintchenko, TB genomic surveillance and data sharing in recognising contamination events, International Journal of Tuberculosis and Lung Disease, 25 (2021) 241-243.	excluded by abstract: irrelevant theme
[101] R.A. Jose, K. Gopal, A.K.S. Johnson, J.A.J. Samuel, S.S. Abraham, T. Goswami, M. Thomas, R. Mathew, Evaluation of Truenat MTB/RIF Test in Comparison with Microscopy and Culture for Diagnosis of Extrapulmonary Tuberculosis in a Tertiary Care Centre, Journal of Clinical and Diagnostic Research, 15 (2021).	excluded by abstract: irrelevant theme
[102] N.A. Mackow, R. Abi-Raad, C.A. Keratanzas, P. Hui, M. Malinis, M.M. Azar, Increased Detection of <i>Mycobacterium tuberculosis</i> Disease Using a Tissue-Based Laboratory-Developed Polymerase Chain Reaction Assay Compared to Standard Diagnostics, American Journal of Tropical Medicine and Hygiene, 105 (2021) 1657-1661.	excluded by abstract: irrelevant theme
[103] A. Martínez-Planas, F. Baquero-Artigao, B. Santiago, C. Fortuny, A. Méndez-Echevarría, T. Del Rosal, M. Bustillo-Alonso, I. Gale, C. Guerrero, D. Blázquez-Gamero, A. Canet, M. Lillo, O. Calavia, E. Núñez Cuadros, L. Falcón-Neyra, A. Soriano-Arandes, J. Van Ingen, M. Tebruegge, A. Noguera-Julian, T. Vallmanya, L. Minguell, A. Martín-Nalda, P. Soler-Palacín, M. Espiau, Z. Lobato, L. Garcia, M…	excluded by abstract: irrelevant theme
[104] S. Mohindra, H.K. Nayak, N. Mohindra, A. Kumar, V.A. Saraswat, N. Kumari, R. Misra, U.C. Ghoshal, Diagnostic yield of endoscopic ultrasound-guided fine-needle aspiration of tubercular lymphadenitis using combination of cytology and Gene Xpert Mycobacterium tuberculosis/rifampicin (MTB/RIF) genes, Indian journal of gastroenterology : official journal of the Indian Society of Gastroenterology…	excluded by abstract: irrelevant theme
[105] Nct, Vitamin D Supplementation Effect In Children With Pulmonary Tuberculosis Treatment, https://clinicaltrials.gov/show/NCT05073965, (2021).	excluded by abstract: irrelevant theme
[106] A. Oreskovic, A. Waalkes, E.A. Holmes, C.A. Rosenthal, D.P.K. Wilson, A.E. Shapiro, P.K. Drain, B.R. Lutz, S.J. Salipante, Characterizing the molecular composition and diagnostic potential of Mycobacterium tuberculosis urinary cell-free DNA using next-generation sequencing, International Journal of Infectious Diseases, 112 (2021) 330-337.	excluded by abstract: irrelevant theme
[107] C. Richardson, A. Redfern, C.L. Sher-Locketz, P.T. Schubert, H.S. Schaaf, Fine Needle Aspiration Biopsy of Peripheral Lymph Nodes in Children: Practical Experience in a Tertiary Hospital, Journal of Tropical Pediatrics, 67 (2021).	excluded by abstract: irrelevant theme
[108] S. Thakur, V. Chauhan, R. Kumar, G. Beri, Adolescent females are more susceptible than males for tuberculosis, Journal of Global Infectious Diseases, 13 (2021) 3-6.	excluded by abstract: irrelevant theme
[109] X. Zhang, L. Wang, N. Feng, T. Ni, W. Tang, Reassessing the Value of Contrast-Enhanced Ultrasonography in Differential Diagnosis of Cervical Tuberculous Lymphadenitis and Lymph Node Metastasis of Papillary Thyroid Carcinoma, Frontiers in Oncology, 11 (2021).	excluded by abstract: irrelevant theme
[110] W. Admassu, B. Ayelign, G. Abebe, M. Tadesse, Detection of Mycobacterium tuberculosis and rifampicin resistance by Xpert® MTB/RIF assay among presumptive tuberculosis cases at Jimma University Medical Center, Southwest Ethiopia, PLoS One, 17 (2022) e0262929.	excluded by abstract: irrelevant theme
[111] W. Admassu, B. Ayelign, G. Abebe, M. Tadesse, Comparison of Xpert MTB/RIF assay results stratified by forms of TB (PTB and EPTB cases), Figshare, 2022.	excluded by abstract: irrelevant theme
[112] W. Admassu, B. Ayelign, G. Abebe, M. Tadesse, Detection of <i>Mycobacterium tuberculosis</i> and rifampicin resistance by Xpert<SUP>®</SUP> MTB/RIF assay among presumptive tuberculosis cases at Jimma University Medical Center, Southwest Ethiopia, Plos One, 17 (2022).	excluded by abstract: irrelevant theme
[113] N.M. Al-Mutairi, S. Ahmad, E. Mokaddas, S. Al-Hajoj, First insights into the phylogenetic diversity of Mycobacterium tuberculosis in Kuwait and evaluation of REBA MTB-MDR assay for rapid detection of MDR-TB, PLoS ONE, 17 (2022).	excluded by abstract: irrelevant theme
[114] L.N. Altunal, B.E. Sengel, A.S. Ozel, M. Aydin, A. Kadanali, Demographic and microbiological characteristics of tuberculous lymphadenitis and other extrapulmonary tuberculosis cases, Marmara Medical Journal, 35 (2022) 275-280.	excluded by abstract: irrelevant theme
[115] W. Assefa, T. Eshete, Y. Solomon, B. Kassaye, Clinicoepidemiologic considerations in the diagnosis of tuberculous lymphadenitis: evidence from a high burden country, International Journal of Infectious Diseases, 124 (2022) 152-156.	excluded by abstract: irrelevant theme
[116] A. Bainomugisa, E. Lavu, S. Pandey, S. Majumdar, J. Banamu, C. Coulter, B. Marais, L. Coin, S.M. Graham, P. du Cros, Evolution and spread of a highly drug resistant strain of Mycobacterium tuberculosis in Papua New Guinea, BMC Infectious Diseases, 22 (2022).	excluded by abstract: irrelevant theme
[117] B. Bhattacharya, N. Damle, P. Ranjan, G. Arora, S. Prakash, N. Nischal, P. Jorwal, A. Kumar, A. Tyagi, N. Wig, 99m Tc-ethambutol scintigraphy with single-photon emission computed tomography/computed tomography in lymph node tuberculosis: An initial experience, Indian Journal of Nuclear Medicine, 37 (2022) 323-328.	excluded by abstract: irrelevant theme
[118] S. Biswas, M.K.M. Uddin, K.K. Paul, M.F. Ather, S. Ahmed, R. Nasrin, S. Kabir, S.K. Heysell, S. Banu, Xpert MTB/RIF Ultra assay for the detection of <i>Mycobacterium tuberculosis</i> in people with negative conventional Xpert MTB/RIF but chest imaging suggestive of tuberculosis in Dhaka, Bangladesh, International Journal of Infectious Diseases, 114 (2022) 244-251.	excluded by abstract: irrelevant theme
[119] A. Das, P. Mead, H.R. Mala, Abdominal tuberculosis masquerading as ovarian carcinoma in a Caucasian woman: A diagnostic challenge, BMJ case reports, 15 (2022).	excluded by abstract: irrelevant theme
[120] L.G. Delgado, M. Postigo, D. Cuadrado, S. Gil-Casanova, M. Martínez Á, M. Linares, P. Merino, M. Gimo, S. Blanco, Q. Bassat, A. Santos, A.L. García-Basteiro, M.J. Ledesma-Carbayo, M. Luengo-Oroz, Remote analysis of sputum smears for mycobacterium tuberculosis quantification using digital crowdsourcing, PLoS One, 17 (2022) e0268494.	excluded by abstract: irrelevant theme
[121] E. Du Bruyn, S. Ruzive, P. Howlett, A. Jacobs, C.S.L. Arlehamn, A. Sette, A. Sher, K.D. Mayer-Barber, D.L. Barber, B. Mayosi, M. Ntsekhe, R.J. Wilkinson, C. Riou, Comparison of the frequency and phenotypic profile of Mycobacterium tuberculosis-specific CD4 T cells between the site of disease and blood in pericardial tuberculosis, Frontiers in Immunology, 13 (2022).	excluded by abstract: irrelevant theme
[122] A. Esmael, A. Mihret, T. Abebe, D. Mussa, S. Neway, J. Ernst, J. Rengarajan, L. Wassie, R. Howe, Persistent expression of activation markers on Mycobacterium tuberculosis-specific CD4 T cells in smear negative TB patients, PLoS ONE, 17 (2022).	excluded by abstract: irrelevant theme
[123] Y. Fang, N. Wang, L. Tang, X.J. Yang, Y. Tang, L. Li, W.F. Wu, B. Su, W. Sha, Evaluation of Mycobacterium tuberculosis specific antigen-stimulated CD27−CD38+IFN-γ+CD4+ T cells for discrimination of active tuberculosis, BMC Infectious Diseases, 22 (2022).	excluded by abstract: irrelevant theme
[124] L. Garcia Delgado, M. Postigo, D. Cuadrado, S. Gil-Casanova, A. Martinez Martinez, M. Linares, P. Merino, M. Gimo, S. Blanco, Q. Bassat, A. Santos, A.L. Garcia-Basteiro, M.J. Ledesma-Carbayo, M.A. Luengo-Oroz, Remote analysis of sputum smears for mycobacterium tuberculosis quantification using digital crowdsourcing, Plos One, 17 (2022).	excluded by abstract: irrelevant theme
[125] N. Gonzalez Saldana, M. Macias Parra, H. Juarez Olguin, J.I. Castillo Bejarano, M. Punzo Soto, F. Trujillo Jimenez, Tuberculosis in Children in a Pediatric Hospital in Mexico, American Journal of Tropical Medicine and Hygiene, 106 (2022) 75-79.	excluded by abstract: irrelevant theme
[126] G. Guenther, E. Saathoff, A. Rachow, H. Ekandjo, A. Diergaardt, N. Marais, C. Lange, E. Nepolo, Clinical Evaluation of a Line-Probe Assay for Tuberculosis Detection and Drug-Resistance Prediction in Namibia, Microbiology spectrum, 10 (2022).	excluded by abstract: irrelevant theme
[127] Y.L. Guo, S.S. Wang, G.L. Jiang, W.J. Ban, Y. Liu, Evaluation of the diagnostic value of loop-mediated isothermal amplification assays targeting three different Mycobacterium tuberculosis genes, Journal of microbiological methods, 200 (2022).	excluded by abstract: irrelevant theme
[128] N. Hai Viet, P. de Haas, N. Hoa Binh, N. Nhung Viet, F.G.J. Cobelens, V. Mirtskhulava, A. Finlay, N. Hung Van, P.T.T. Huyen, E.W. Tiemersma, Discordant results of Xpert MTB/Rif assay and BACTEC MGIT 960 liquid culture to detect <i>Mycobacterium tuberculosis</i> in community screening in Vietnam, Bmc Infectious Diseases, 22 (2022).	excluded by abstract: irrelevant theme
[129] J. Hansen, K. Kolbe, I.R. König, R. Scherließ, M. Hellfritzsch, S. Malm, S. Müller-Loennies, J. Zallet, D. Hillemann, K.H. Wiesmüller, C. Herzmann, J. Brandenburg, N. Reiling, Lipobiotin-capture magnetic bead assay for isolation, enrichment and detection of Mycobacterium tuberculosis from saliva, PLoS ONE, 17 (2022).	excluded by abstract: irrelevant theme
[130] Z. Huang, S.M. LaCourse, A.W. Kay, J. Stern, J.N. Escudero, B.M. Youngquist, W. Zheng, D. Vambe, M. Dlamini, G. Mtetwa, L.M. Cranmer, I. Njuguna, D.C. Wamalwa, E. Maleche-Obimbo, D.G. Catanzaro, C.J. Lyon, G. John-Stewart, A. DiNardo, A.M. Mandalakas, B. Ning, T.Y. Hu, CRISPR detection of circulating cell-free <i>Mycobacterium tuberculosis</i> DNA in adults and children, including children …	excluded by abstract: irrelevant theme
[131] N.N. Indirawati, E. Yunihastuti, M. Yulianti, U.Z. Nasir, D. Wulandari, I. Rinaldi, Lateral flow urine lipoarabinomannan assay for extrapulmonary tuberculosis diagnosis in adults who are HIV-positive, International Journal of Infectious Diseases, 122 (2022) 415-419.	excluded by abstract: irrelevant theme
[132] A. Iqbal, M. Shafique, M.A. Zahoor, S. Muzammil, Z. Nawaz, A. Jabbar, M. Khurshid, R. Hussain, A. Islam, A. Almatroudi, K.S. Allemailem, M.H. Rasool, B. Aslam, The occurrence of multidrug-resistant Mycobacterium tuberculosis from patients of pulmonary tuberculosis, Journal of Infection in Developing Countries, 16 (2022) 698-704.	excluded by abstract: irrelevant theme
[133] M. Kassa, K. Desta, R. Ambachew, Z. Gebreyohannes, A. Gebreyohanns, N. Zena, M. Amare, B. Zerihun, M. Getu, A. Gize, Magnitude of Mycobacterium tuberculosis, drug resistance and associated factors among presumptive tuberculosis patients at St. Paul’s Hospital Millennium Medical College, Addis Ababa, Ethiopia, PLoS ONE, 17 (2022).	excluded by abstract: irrelevant theme
[134] S. Khalife, H.E. Jenkins, M. Dolynska, I. Terleieva, I. Varchenko, T. Liu, E.J. Carter, C.R. Horsburgh, N.R. Rybak, V. Petrenko, S.S. Chiang, Incidence and Mortality of Extrapulmonary Tuberculosis in Ukraine: Analysis of National Surveillance Data, Clinical Infectious Diseases, 75 (2022) 604-612.	excluded by abstract: irrelevant theme
[135] R. Khan, M. Ali, D.K. Singh, Comparative Evaluation Of GENE-XPERT MTB/RIF And ADA In Pleural Fluid For The Diagnosis Of Tuberculosis, NeuroQuantology, 20 (2022) 3569-3573.	excluded by abstract: irrelevant theme
[136] Q. Li, Z. Peng, X. Fu, H. Wang, Z. Zhao, Y. Pang, L. Chen, <i>Rv3737</i> is required for<i> Mycobacterium tuberculosis</i> growth in vitro and in vivo and correlates with bacterial load and disease severity in human tuberculosis, Bmc Infectious Diseases, 22 (2022).	excluded by abstract: irrelevant theme
[137] K. Natarajaseenivasan, New insights in <i>Mycobacterium tuberculosis</i>, Frontiers in Cellular and Infection Microbiology, 12 (2022).	excluded by abstract: irrelevant theme
[138] N. Nishal, P. Arjun, R. Arjun, K. Ameer, S. Nair, A. Mohan, Diagnostic yield of CBNAAT in the diagnosis of extrapulmonary tuberculosis: A prospective observational study, Lung India, 39 (2022) 443-448.	excluded by abstract: irrelevant theme
[139] O. Olsson, S. Skogmar, F. Tesfaye, D. Mulleta, M. Jansson, P. Björkman, Kynurenine/tryptophan ratio for detection of active tuberculosis in adults with HIV prior to antiretroviral therapy, AIDS (London, England), 36 (2022) 1245-1253.	excluded by abstract: irrelevant theme
[140] S. Pillay, K.R. Steingart, G.R. Davies, M. Chaplin, M. De Vos, S.G. Schumacher, R. Warren, G. Theron, Xpert MTB/XDR for detection of pulmonary tuberculosis and resistance to isoniazid, fluoroquinolones, ethionamide, and amikacin, The Cochrane database of systematic reviews, 5 (2022) Cd014841.	excluded by abstract: irrelevant theme
[141] A. Rachow, E. Saathoff, R. Mindru, O. Popescu, D. Lugoji, B. Mahler, M. Merker, S. Niemann, I.D. Olaru, S. Kastner, M. Hoelscher, C. Lange, E. Ibraim, Diagnostic performance of the AID line probe assay in the detection of Mycobacterium tuberculosis and drug resistance in Romanian patients with presumed TB, PLoS ONE, 17 (2022).	excluded by abstract: irrelevant theme
[142] S. Rammeh, E. Romdhane, Pathology of Tuberculosis, Medical Radiology2022, pp. 29-58.	excluded by abstract: irrelevant theme
[143] P.D. Rao, D.R.G. Devi, S.R.M. Gouri, A.S. Arjun, L. Krishnappa, A. Azeem, Evaluation of immunohistochemistry technique for diagnosis of extrapulmonary tuberculosis in biopsy tissue specimen as compared to composite diagnostic criteria, Journal of Global Infectious Diseases, 14 (2022) 136-141.	excluded by abstract: irrelevant theme
[144] H.K. Sarkozi, M.B. Ianoşi, B.E. Ciurba, N. Laszlo, T. Sarkozi, G. Jimborean, Extrapulmonary tuberculosis - a diagnostic and therapeutic challenge, Orvosi Hetilap, 163 (2022) 750-757.	excluded by abstract: irrelevant theme
[145] M.I. Sarwer, M.T. Khan, S. Khurshid, Novel rrs mutations in second-line injectable drug-resistant clinical isolates of Mycobacterium tuberculosis from the Punjab province of Pakistan, Journal of Infection and Chemotherapy, 28 (2022) 1119-1124.	excluded by abstract: irrelevant theme
[146] J. Shaik, M. Pillay, J. Moodley, P. Jeena, Predominance of the Mycobacterium tuberculosis Beijing strain amongst children from a high tuberculosis burden township in South Africa, Tuberculosis, 136 (2022).	excluded by abstract: irrelevant theme
[147] P. Sheen, J. Rodriguez, R. Alcántara, J. Vargas, L. Grandjean, D.A.J. Moore, R.H. Gilman, M. Zimic, Alternative cost-effective media to facilitate MODS culture for diagnostics of tuberculosis, Tuberculosis, 135 (2022).	excluded by abstract: irrelevant theme
[148] S.V.B.Y. Shivakumar, C. Padmapriyadarsini, A. Chavan, M. Paradkar, B.M. Shrinivasa, A. Gupte, K. Dhanasekaran, B. Thomas, N. Suryavanshi, C.K. Dolla, S. Selvaraju, A. Kinikar, S. Gaikwad, R. Kohli, G.N. Sivaramakrishnan, N. Pradhan, L.E. Hanna, V. Kulkarni, A. DeLuca, S.R. Cox, L. Murali, K. Thiruvengadam, S. Raskar, G. Ramachandran, J.E. Golub, N. Gupte, V. Mave, S. Swaminathan, A. Gupta, …	excluded by abstract: irrelevant theme
[149] A. Simieneh, M. Tadesse, W. Kebede, M. Gashaw, G. Abebe, Performance of Xpert MTB/RIF test among different non respiratory samples, Figshare, 2022.	excluded by abstract: irrelevant theme
[150] A. Simieneh, M. Tadesse, W. Kebede, M. Gashaw, G. Abebe, Diagnostic performance of TB-LAM and Xpert MTB/RIF test, Figshare, 2022.	excluded by abstract: irrelevant theme
[151] A. Simieneh, M. Tadesse, W. Kebede, M. Gashaw, G. Abebe, Detection rate and the diagnostic performance of TB-LAM, Xpert MTB/RIF and combination of TB-LAM and Xpert MTB/RIF in HIV-positive and HIV-negative participants, Figshare, 2022.	excluded by abstract: irrelevant theme
[152] A. Simieneh, M. Tadesse, W. Kebede, M. Gashaw, G. Abebe, Fig 2, Figshare, 2022.	excluded by abstract: irrelevant theme
[153] K. Taye, N. Tolesa, A. Tadewos, W. Ketema, Patterns of Childhood Tuberculosis Diagnosis in Hawassa University Comprehensive Specialized Hospital, Hawassa, Sidama Regional State, Ethiopia, Pediatric Health, Medicine and Therapeutics, 13 (2022) 349-359.	excluded by abstract: irrelevant theme
[154] D.B. Tsere, G.M. Shirima, B.S. Grundy, S.K. Heysell, S.G. Mpagama, S.R. Mziray, P.M. Mbelele, Multiple Pathogens Contribute to Human Immunodeficiency Virus-Related Sepsis in Addition to<i> Mycobacterium</i><i> tuberculosis:</i> A Prospective Cohort in Tanzania, International Journal of Mycobacteriology, 11 (2022) 241-248.	excluded by abstract: irrelevant theme
[155] J. Wenting, M. Yuyan, S. Qingfeng, Z. Yao, Y. Yumeng, S. Yi, H. Yingnan, M. Qing, W. Qingqing, W. Mengran, L. Bing, L. Yu, C. Sishi, L. Na, B. Rong, G. Xiaodong, P. Jue, H. Bijie, Clinical features and diagnostic approaches for abdominal tuberculosis: five-year experience from a non-tuberculosis-designated hospital in China, Revista Espanola de Enfermedades Digestivas, 114 (2022) 461-467.	excluded by abstract: irrelevant theme
[156] X. Wu, G. Tan, J. Yang, Y. Guo, C. Huang, W. Sha, F. Yu, Prediction of Mycobacterium tuberculosis drug resistance by nucleotide MALDI-TOF-MS, International Journal of Infectious Diseases, 121 (2022) 47-54.	excluded by abstract: irrelevant theme
[157] X. Yin, Q.Q. Ye, K.F. Wu, J.Y. Zeng, N.X. Li, J.J. Mo, P.Y. Huang, L.M. Xie, L.Y. Xie, X.G. Guo, Diagnostic value of Lipoarabinomannan antigen for detecting Mycobacterium tuberculosis in adults and children with or without HIV infection, Journal of Clinical Laboratory Analysis, 36 (2022).	excluded by abstract: irrelevant theme
[158] X. Yu, T. Zhang, Y. Kong, F. Wang, L. Dong, M. Han, H. Huang, Xpert MTB/RIF Ultra outperformed the Xpert assay in tuberculosis lymphadenitis diagnosis: a prospective head-to-head cohort study: Ultra improves tuberculosis lymphadenitis diagnosis, International Journal of Infectious Diseases, 122 (2022) 741-746.	excluded by abstract: irrelevant theme
[159] K. Zainabadi, M.H. Lee, K.F. Walsh, S.C. Vilbrun, L.D. Mathurin, O. Ocheretina, J.W. Pape, D.W. Fitzgerald, An optimized method for purifying, detecting and quantifying Mycobacterium tuberculosis RNA from sputum for monitoring treatment response in TB patients, Scientific Reports, 12 (2022).	excluded by abstract: irrelevant theme
[160] A. Atnafu, L. Wassie, M. Tilahun, S. Girma, Y. Zenebe, M.A. Beyene, A. Alemu, E. Fisseha, H. Agze, T. Desta, K. Desta, K. Bobosha, Microbiological Investigations of Fine Needle Aspirates from Newly Suspected and Previously Treated Tubercular Lymphadenitis Patients, Infection and Drug Resistance, 16 (2023) 3453-3461.	excluded by abstract: irrelevant theme
[161] S.S. Chiang, S.M. Graham, H.S. Schaaf, B.J. Marais, C.C. Sant’Anna, S. Sharma, J.R. Starke, R. Triasih, J. Achar, F. Amanullah, L.Y. Armitage, R.B. Aurilio, W.C. Buck, R. Centis, C. Chabala, A.T. Cruz, A.M. Demers, K. du Preez, A. Enimil, J. Furin, A.J. Garcia-Prats, N.E. Gonzalez, G. Hoddinott, P. Isaakidis, D. Jaganath, S.K. Kabra, B. Kampmann, A. Kay, I. Kitai, E. Lopez-Varela, E. Malech…	excluded by abstract: irrelevant theme
[162] M.M. Elsingergy, J. Naidoo, G. Baker, H.J. Zar, S. Lucas, S. Andronikou, Comparison of chest radiograph findings in ambulatory and hospitalized children with pulmonary tuberculosis, Pediatric Radiology, 53 (2023) 1765-1772.	excluded by abstract: irrelevant theme
[163] O.M.B. Helle, M. Kanthali, N. Akhtar, M.R. Purohit, T. Mustafa, Significance of non-granulomatous cytomorphology on fine needle aspirate in lymphadenitis cases classified as tuberculous by using a composite reference standard, Diagnostic Cytopathology, 51 (2023) 575-583.	excluded by abstract: irrelevant theme
[164] P. Junare, S. Bansal, P. Rathi, S. Chandnani, S. Jain, P. Nawghare, Role of endoscopic ultrasound guided fine needle aspiration (EUS-FNA) and Gene Xpert, Indian Journal of Tuberculosis, (2023).	excluded by abstract: irrelevant theme
[165] K. Khan, Impact of fine needle aspiration cytology strategy implemented at the microscopy center level for diagnosis of tuberculous lymphadenitis, Indian Journal of Tuberculosis, (2023).	excluded by abstract: irrelevant theme
[166] L. Lokhande, A.G. Malhotra, S.P. Vishwakarma, P. Shankar, J. Singh, A.K. Khurana, A.K. Maurya, S. Singh, Diagnosis of tuberculous pleural effusion in a tertiary care hospital of central India: The role of xpert <i>Mycobacterium tuberculosis</i>/rifampicin, International Journal of Mycobacteriology, 12 (2023) 162-167.	excluded by abstract: irrelevant theme
[167] N. Mahomed, T. Kilborn, E.J. Smit, W.C.W. Chu, C.Y.M. Young, N. Koranteng, J. Kasznia-Brown, A.J. Winant, E.Y. Lee, K.S. Sodhi, Tuberculosis revisted: classic imaging findings in childhood, Pediatric Radiology, 53 (2023) 1799-1828.	excluded by abstract: irrelevant theme
[168] D. Mekonnen, E. Nibret, A. Munshea, A. Derbie, Y. Zenebe, A. Tadese, T. Birku, E. Tesfa, M.A. Sinishaw, H. Getachew, Y. Gashaw, G. Yismaw, M.M. Kebede, B. Gelaw, Comparative serum lipid and immunohematological values among adult pulmonary tuberculosis and tuberculosis lymphadenitis cases and their association with sputum bacilli load and time to culture positivity in Northwestern Ethiopia, …	excluded by abstract: irrelevant theme
[169] G.R. Nyawo, C.C. Naidoo, B. Wu, I. Sulaiman, J.C. Clemente, Y. Li, S. Minnies, B.W.P. Reeve, S. Moodley, C. Rautenbach, C. Wright, S. Singh, A. Whitelaw, P. Schubert, R. Warren, L. Segal, G. Theron, More than Mycobacterium tuberculosis: site-of-disease microbial communities, and their functional and clinical profiles in tuberculous lymphadenitis, Thorax, 78 (2023) 297-308.	excluded by abstract: irrelevant theme
[170] L. Powell, L. Denoeud-Ndam, N. Herrera, R. Masaba, B. Tchounga, S. Siamba, M. Ouma, S. Petnga, R. Machekano, B. Pamen, G. Okomo, L. Simo, M. Casenghi, N. Rakhmanina, A. Tiam, HIV matters when diagnosing TB in young children: an ancillary analysis in children enrolled in the INPUT stepped wedge cluster randomized study, BMC Infectious Diseases, 23 (2023).	excluded by abstract: irrelevant theme
[171] S.R. Prabhu, E. Steward N, S.E. Steward, A retrospective analysis of 1019 cases of tuberculous cervical lymphadenitis in a rural setup in 20 years, Indian Journal of Tuberculosis, 70 (2023) 162-167.	excluded by abstract: irrelevant theme
[172] S.S. Rana, S. Guleria, N. Gupta, R. Gupta, EUS-guided through-the-needle microforceps biopsy for diagnosis of tubercular lymphadenitis mimicking pancreatic cystic lesion (with video), Endoscopic Ultrasound, 12 (2023) 145-147.	excluded by abstract: irrelevant theme
[173] G. Yu, T. Lin, Y. Yu, P. Chen, M. Chen, Y. Zhang, G. Yang, Application of Mycobacterium tuberculosis RNA for the Rapid Diagnosis of Lymph Node Tuberculosis Using Different Specimens, Infection and Drug Resistance, 16 (2023) 179-187.	excluded by abstract: irrelevant theme
[174] F. Zhong, W. Zhao, L. Wang, Y. Shen, Clinical application of Mycobacterium RT-PCR assay using various specimens for the rapid detection of lymph node tuberculosis: A diagnostic accuracy study, Medicine (United States), 102 (2023) E33065.	excluded by abstract: irrelevant theme
[1] L. Du Wei, J. Song, G. Wang Jian, C. Liu Zi, K. Li, X. Wang Yu, J. Dong Yu, Y. Che Nan, Performance of Xpert MTB/RIF Ultra and Xpert MTB/RIF for the Diagnosis of Tuberculosis through Testing of Formalin-fixed Paraffin-embedded Tissues, Biomedical and Environmental Sciences, 32 (2019) 922-+.	excluded by abstract: letter
[2] V. Krishna, R. Gopalakrishnan, A. Tarigopula, S.N. Panchatcharam, S.K. Dorairajan, R. Venkatasubramanian, Utility of Xpert® MTB/RIF in the Diagnosis of Extrapulmonary Tuberculosis, Indian journal of medical microbiology, 37 (2019) 448-449.	excluded by abstract: letter
[3] I. Budvytiene, N. Banaei, Simple Processing of Formalin-Fixed Paraffin-Embedded Tissue for Accurate Testing with the Xpert MTB/RIF Assay, Journal of Clinical Microbiology, 58 (2020).	excluded by abstract: letter
[1] W. Li, T. Zhang, Y. Chen, C. Liu, W. Peng, Diagnostic value of convex probe endobronchial ultrasound-guided transbronchial needle aspiration in mediastinal tuberculous lymphadenitis: A systematic review and meta-analysis, Medical Science Monitor, 21 (2015) 2064-2072.	excluded by abstract: meta-analysis
[2] E.O. Babafemi, B.P. Cherian, L. Banting, G.A. Mills, K. Ngianga, Effectiveness of real-time polymerase chain reaction assay for the detection of Mycobacterium tuberculosis in pathological samples: A systematic review and meta-analysis, Systematic Reviews, 6 (2017).	excluded by abstract: meta-analysis
[3] M. Kohli, I. Schiller, N. Dendukuri, H. Ryan, K. Dheda, C.M. Denkinger, S.G. Schumacher, K.R. Steingart, Xpert® MTB/RIF assay for extrapulmonary tuberculosis and rifampicin resistance, Cochrane Database of Systematic Reviews, 2017 (2017).	excluded by abstract: meta-analysis
[4] Y.S. Seo, J.-M. Kang, D.S. Kim, J.G. Ahn, Xpert MTB/RIF assay for diagnosis of extrapulmonary tuberculosis in children: a systematic review and meta-analysis, Bmc Infectious Diseases, 20 (2020).	excluded by abstract: meta-analysis
[5] K. Anandraj Vaithy, S. Sowmya, E.S. Keerthika Sri, M. Janani, Rapid diagnosis of tuberculous lymphadenitis using polymerase chain reaction with IS6110. A 5 year meta-analytic study with special emphasis on predicted impact of COVID-19 associated social stigma and guidance for the implementation of the End TB Strategies, Journal International Medical Sciences Academy, 34 (2021) 92-100.	excluded by abstract: meta-analysis
[6] H.-K. Chen, R.-S. Liu, Y.-X. Wang, E.-X. Quan, Y.-H. Liu, X.-G. Guo, Xpert MTB/RIF Assay for the Diagnosis of Lymph Node Tuberculosis in Children: A Systematic Review and Meta-Analysis, Journal of Clinical Medicine, 11 (2022).	excluded by abstract: meta-analysis
[7] A.D. Meca, A. Turcu-Stiolica, M. Bogdan, M.S. Subtirelu, R. Cocoș, B.S. Ungureanu, B. Mahler, C.G. Pisoschi, Screening performance of C-reactive protein for active pulmonary tuberculosis in HIV-positive patients: A systematic review with a meta-analysis, Frontiers in Immunology, 13 (2022).	excluded by abstract: meta-analysis
[8] M.A. Reta, B.A. Tamene, B.B. Abate, E. Mensah, N.E. Maningi, P.B. Fourie, Mycobacterium tuberculosis Drug Resistance in Ethiopia: An Updated Systematic Review and Meta-Analysis, Tropical Medicine and Infectious Disease, 7 (2022).	excluded by abstract: meta-analysis
[9] M. Mondoni, L. Saderi, M.V. Puci, S. DePascalis, B. Re, S. Centanni, G. Sotgiu, Supplementary Material for: Xpert MTB/RIF in the Diagnosis of Mediastinal Tuberculous Lymphadenitis by Endoscopic Ultrasound-Guided Needle Aspiration Techniques: A Systematic Review and Meta-Analysis, Figshare, 2023.	excluded by abstract: meta-analysis
[1] L. Marquez, J.R. Starke, Diagnosis and management of TB in children: An update, Expert Review of Anti-Infective Therapy, 9 (2011) 1157-1168.	excluded by abstract: review
[2] P.K. Mehta, A. Raj, N. Singh, G.K. Khuller, Diagnosis of extrapulmonary tuberculosis by PCR, FEMS Immunology and Medical Microbiology, 66 (2012) 20-36.	excluded by abstract: review
[3] D. Fisher, K. Elwood, Nonrespiratory tuberculosis, Canadian Respiratory Journal, 20 (2013) 54A-64A.	excluded by abstract: review
[4] R.K. Garg, A. Jain, H.S. Malhotra, A. Agrawal, R. Garg, Drug-resistant tuberculous meningitis, Expert Review of Anti-Infective Therapy, 11 (2013) 605-621.	excluded by abstract: review
[5] J.B. Lynch, Multidrug-resistant Tuberculosis, Medical Clinics of North America, 97 (2013) 553-579.	excluded by abstract: review
[6] V. Singh, S. Tiwari, Childhood tuberculosis: Update of guidelines, Clinical Pulmonary Medicine, 20 (2013) 11-20.	excluded by abstract: review
[7] E.I. Kalu, C.K. Ojide, V.U. Nwadike, F.C. Korie, C.A. Ibeneme, G.C. Okafor, Childhood tuberculosis in sub-Saharan Africa: A call to action, Asian Pacific Journal of Tropical Disease, 5 (2015) 757-766.	excluded by abstract: review
[8] S. Walmsley, Review: Xpert MTB/RIF assay detects extrapulmonary TB in lymph nodes and CSF, but not pleural fluid, Annals of Internal Medicine, 162 (2015).	excluded by abstract: review
[9] P. Nahid, S.E. Dorman, N. Alipanah, P.M. Barry, J.L. Brozek, A. Cattamanchi, L.H. Chaisson, R.E. Chaisson, C.L. Daley, M. Grzemska, J.M. Higashi, C.S. Ho, P.C. Hopewell, S.A. Keshavjee, C. Lienhardt, R. Menzies, C. Merrifield, M. Narita, R. O'Brien, C.A. Peloquin, A. Raftery, J. Saukkonen, H.S. Schaaf, G. Sotgiu, J.R. Starke, G.B. Migliori, A. Vernon, Official American Thoracic Society/Center…	excluded by abstract: review
[10] N.D.P. Concepcion, B.F. Laya, S. Andronikou, P.A.N. Daltro, M.O. Sanchez, J.A.U. Uy, T.R.U. Lim, Standardized radiographic interpretation of thoracic tuberculosis in children, Pediatric Radiology, 47 (2017) 1237-1248.	excluded by abstract: review
[11] M. Mondoni, A. Repossi, P. Carlucci, S. Centanni, G. Sotgiu, Bronchoscopic techniques in the management of patients with tuberculosis, International Journal of Infectious Diseases, 64 (2017) 27-37.	excluded by abstract: review
[12] A.O. Ankrah, A.W.J.M. Glaudemans, A. Maes, C. Van de Wiele, R.A.J.O. Dierckx, M. Vorster, M.M. Sathekge, Tuberculosis, Seminars in Nuclear Medicine, 48 (2018) 108-130.	excluded by abstract: review
[13] L. Fuso, F. Varone, D. Magnini, M. Calvello, E. Lo Greco, L. Richeldi, Ultrasonography of the mediastinum: Techniques, current practice, and future directions, Respiratory Care, 63 (2018) 1421-1438.	excluded by abstract: review
[14] L.J. Cahuayme-Zuniga, K.B. Brust, Mycobacterial Infections in Patients With Chronic Kidney Disease and Kidney Transplantation, Advances in Chronic Kidney Disease, 26 (2019) 35-40.	excluded by abstract: review
[15] H.A. Jasim, A.A. Abdullah, M.U. Abdulmageed, Tuberculous lymphadenitis in Baghdad city: A review of 188 cases, International Journal of Surgery Open, 16 (2019) 40-47.	excluded by abstract: review
[16] A.W. Kay, L.G. Fernandez, Y. Takwoingi, M. Eisenhut, A.K. Detjen, K.R. Steingart, A.M. Mandalakas, Xpert MTB/RIF and Xpert MTB/RIF Ultra assays for active tuberculosis and rifampicin resistance in children, Cochrane Database of Systematic Reviews, (2020).	excluded by abstract: review
[17] D. Natali, G. Cloatre, C. Brosset, P. Verdalle, A. Fauvy, J.P. Massart, Q.V. Van, N. Gerard, C.C. Dobler, P. Hovette, What pulmonologists need to know about extrapulmonary tuberculosis, Breathe, 16 (2020) 1-18.	excluded by abstract: review
[18] L. Sivaratnam, A.M. Nawi, M.R. Abdul Manaf, An evidence-based clinical pathway for the diagnosis of tuberculous lymphadenitis: A systematic review, International Journal of Mycobacteriology, 9 (2020) 107-115.	excluded by abstract: review
[19] H. Ladumor, S. Al-Mohannadi, F.S. Ameerudeen, S. Ladumor, S. Fadl, TB or not TB: A comprehensive review of imaging manifestations of abdominal tuberculosis and its mimics, Clinical Imaging, 76 (2021) 130-143.	excluded by abstract: review
[20] S.K. Sharma, A. Mohan, M. Kohli, Extrapulmonary tuberculosis, Expert Review of Respiratory Medicine, 15 (2021) 931-948.	excluded by abstract: review
[21] A. Bhagwat, A. Deshpande, T. Parish, How Mycobacterium tuberculosis drug resistance has shaped anti-tubercular drug discovery, Frontiers in Cellular and Infection Microbiology, 12 (2022).	excluded by abstract: review
[22] T. García-Rodríguez, D. Guarniz-Huamán, F.M. García- Gutiérrez, S. Gómez-Ramírez, K. García-Pérez, L. García- Floriano, E. Gil-Armas, A. Gonzáles-Rojas, M. Medina- Huayta, Tuberculous lymphadenitis in children: A systematic review of case reports, Revista del Cuerpo Medico Hospital Nacional Almanzor Aguinaga Asenjo, 15 (2022).	excluded by abstract: review
[23] H. Joshi, D. Kandari, S.S. Maitra, R. Bhatnagar, Biosensors for the detection of Mycobacterium tuberculosis: a comprehensive overview, Critical Reviews in Microbiology, 48 (2022) 784-812.	excluded by abstract: review
[24] A.W. Kay, T. Ness, S.E. Verkuijl, K. Viney, A. Brands, T. Masini, L.G. Fernandez, M. Eisenhut, A.K. Detjen, A.M. Mandalakas, K.R. Steingart, Y. Takwoingi, Xpert MTB/RIF Ultra assay for tuberculosis disease and rifampicin resistance in children, Cochrane Database of Systematic Reviews, (2022).	excluded by abstract: review
[25] L.N.F. Maphalle, B.B. Michniak-Kohn, M.O. Ogunrombi, O.A. Adeleke, Pediatric Tuberculosis Management: A Global Challenge or Breakthrough?, Children, 9 (2022).	excluded by abstract: review
[26] C. Nimmo, J. Millard, V. Faulkner, J. Monteserin, H. Pugh, E.O. Johnson, Evolution of Mycobacterium tuberculosis drug resistance in the genomic era, Frontiers in Cellular and Infection Microbiology, 12 (2022).	excluded by abstract: review
[27] I. Rinaldi, A. Muthalib, D. Gosal, T. Wijayadi, B. Sutedja, T. Setiawan, A. Gunawan, N. Susanto, L. Magdalena, D.R. Handjari, F. Kurniawan, A. Rifani, K. Winston, Abdominal Tuberculosis Mimicking Ovarian Cancer: A Case Report and Review of the Literature, International Medical Case Reports Journal, 15 (2022) 169-185.	excluded by abstract: review
[28] Y. Wang, Q. Shi, Q. Chen, X. Zhou, H. Yuan, X. Jia, S. Liu, Q. Li, L. Ge, Emerging advances in identifying signal transmission molecules involved in the interaction between Mycobacterium tuberculosis and the host, Frontiers in Cellular and Infection Microbiology, 12 (2022).	excluded by abstract: review
[29] P. Goussard, E. Eber, S. Venkatakrishna, L. Frigati, J. Janson, P. Schubert, S. Andronikou, Intrathoracic tuberculosis: Role of interventional bronchoscopy in diagnosis, Paediatric Respiratory Reviews, 45 (2023) 23-29.	excluded by abstract: review
[30] A. Sudcharoen, G. Ruchikajorndech, S. Srisajjakul, A. Pongpaibul, P. Ngamskulrungroj, O. Tulyaprawat, J. Limsrivilai, Clinical characteristics and diagnosis of intestinal tuberculosis in clinical practice at Thailand’s largest national tertiary referral center: An 11-year retrospective review, PLoS ONE, 18 (2023).	excluded by abstract: review
[1] W. Herlambang, N.M. Mertaniasih, S. Soedarsono, W. Sandhika, GYRB – POLYMERASE CHAIN REACTION AND HISTOPATHOLOGIC CHARACTERISTIC FIGURE POTENTIAL FOR DETERMINING DIAGNOSIS OF TUBERCULOUS LYMPHADENITIS, African Journal of Infectious Diseases, 17 (2023) 13-18.	excluded by full text: not FNA or tissue
[1] S. Li, L. Lin, F. Zhang, C. Zhao, H. Meng, H. Wang, A retrospective study on Xpert MTB/RIF for detection of tuberculosis in a teaching hospital in China, Bmc Infectious Diseases, 20 (2020).	excluded by full text: no gold standard
[1] J. Lee, S.M. Choi, C.-H. Lee, S.-M. Lee, J.-J. Yim, C.-G. Yoo, Y.W. Kim, S.K. Han, Y.S. Park, The additional role of Xpert MTB/RIF in the diagnosis of intrathoracic tuberculous lymphadenitis, Journal of Infection and Chemotherapy, 23 (2017) 381-384.	excluded by full text: to little data
[2] J. Yang, X. Han, A. Liu, X. Bai, C. Xu, F. Bao, S. Feng, L. Tao, M. Ma, Y. Peng, Use of digital droplet PCR to detect Mycobacterium tuberculosis DNA in whole blood-derived DNA samples from patients with pulmonary and extrapulmonary tuberculosis, Frontiers in Cellular and Infection Microbiology, 7 (2017).	excluded by full text: to little data
[3] C.K. Lin, L.T. Keng, C.K. Lim, Y.T. Lin, S.Y. Lin, L.Y. Chen, Z.H. Yao, Y.H. Chen, C.C. Ho, Diagnosis of mediastinal tuberculous lymphadenitis using endobronchial ultrasound-guided transbronchial needle aspiration with rinse fluid polymerase chain reaction, Journal of the Formosan Medical Association, 119 (2020) 509-515.	excluded by full text: to little data
[1] J.S. Eom, J.H. Mok, M.K. Lee, K. Lee, M.J. Kim, S.M. Jang, H.J. Na, S.E. Song, G. Lee, E.J. Jo, M.H. Kim, K.U. Kim, H.K. Park, Efficacy of TB-PCR using EBUS-TBNA samples in patients with intrathoracic granulomatous lymphadenopathy, BMC Pulmonary Medicine, 15 (2015).	excluded by full text: unable to extact data
[2] J. Geake, G. Hammerschlag, P. Nguyen, P. Wallbridge, G.A. Jenkin, T.M. Korman, B. Jennings, D.F. Johnson, L.B. Irving, M. Farmer, D.P. Steinfort, Utility of EBUS-TBNA for diagnosis of mediastinal tuberculous lymphadenitis: A multicentre Australian experience, Journal of Thoracic Disease, 7 (2015) 439-448.	excluded by full text: unable to extact data
[3] A. Ghariani, T. Jaouadi, S. Smaoui, E. Mehiri, C. Marouane, S. Kammoun, Diagnosis of lymph node tuberculosis using the GeneXpert MTB/RIF in Tunisia, International journal of mycobacteriology, 4 (2015) 270‐275.	excluded by full text: unable to extact data
[4] F. Salvador, I. Los-Arcos, A. Sanchez-Montalva, T. Tortola, A. Curran, A. Villar, N. Saborit, J. Castellvi, I. Molina, Epidemiology and Diagnosis of Tuberculous Lymphadenitis in a Tuberculosis Low-Burden Country, Medicine, 94 (2015).	excluded by full text: unable to extact data
[5] M. Tadesse, G. Abebe, K. Abdissa, D. Aragaw, K. Abdella, A. Bekele, GeneXpert MTB/RIF assay for the diagnosis of tuberculous lymphadenitis on concentrated fine needle aspirates in high tuberculosis burden settings, PloS one, 10 (2015) e0137471.	excluded by full text: unable to extact data
[6] V. Boonsarngsuk, S. Saengsri, P. Santanirand, Endobronchial ultrasound-guided transbronchial needle aspiration rinse fluid polymerase chain reaction in the diagnosis of intrathoracic tuberculous lymphadenitis, Infectious Diseases, 49 (2017) 193-199.	excluded by full text: unable to extact data
[7] P. Polepole, M. Kabwe, M. Kasonde, J. Tembo, A. Shibemba, J. O'Grady, N. Kapata, A. Zumla, M. Bates, Performance of the Xpert MTB/RIF assay in the diagnosis of tuberculosis in formalin-fixed, paraffin-embedded tissues, International journal of mycobacteriology, 6 (2017) 87-93.	excluded by full text: unable to extact data
[8] L. Rindi, G. Ali, B. Fabiani, G. Fontanini, C. Garzelli, Detection of <i>Mycobacterium tuberculosis</i> from paraffin-embedded tissues by GeneXpert MTB/RIF, Tuberculosis, 106 (2017) 53-55.	excluded by full text: unable to extact data
[9] N. Chandrappa, A. Rastogi, A.K. Bhatnagar, Cartridge based nucleic acid amplification test is superior in diagnosing lymphnode tuberculosis, Indian Journal of Tuberculosis, 66 (2019) 402-406.	excluded by full text: unable to extact data
[10] M. Habous, E.E. MA, R. Kumar, L.D. ZA, Evaluation of GeneXpert Mycobacterium tuberculosis/Rifampin for the detection of Mycobacterium tuberculosis complex and rifampicin resistance in nonrespiratory clinical specimens, Int J Mycobacteriol, 8 (2019) 132-137.	excluded by full text: unable to extact data
[11] Y. Han, N. Xiao, S. Huang, M. Qin, N. Che, Z. Liu, The Application of Xpert <i>Mycobacterium tuberculosis</i>/Rifampicin, Quantitative Polymerase Chain Reaction and High Resolution Melting Curve in the Diagnosis of Superficial Lymph Node TB, Current Pharmaceutical Biotechnology, 20 (2019) 1044-1054.	excluded by full text: unable to extact data
[12] M. Gaur, A. Singh, V. Sharma, G. Tandon, A. Bothra, A. Vasudeva, S. Kedia, A. Khanna, V. Khanna, S. Lohiya, M. Varma-Basil, A. Chaudhry, R. Misra, Y. Singh, Diagnostic performance of non-invasive, stool-based molecular assays in patients with paucibacillary tuberculosis, Scientific Reports, 10 (2020).	excluded by full text: unable to extact data
[13] O.S. Simarmata, D.B. Lolong, THE EVALUATION OF THE SUPERIORITY OF MOLECULAR RAPID TEST BY XPERT MTB/RIF COMPARED TO MICROSCOPIC TEST IN DIAGNOSING TUBERCULOSIS IN INDONESIA IN 2018, Buletin Penelitian Kesehatan, 48 (2020) 109-116.	excluded by full text: unable to extact data
[14] A. Gargava, S. Raghuwanshi, P. Verma, S. Jaiswal, To Study the Role of Cartridge-Based Nucleic Acid Amplification Test (CBNAAT) in Early Diagnosis of Extra Pulmonary Tuberculosis, Indian Journal of Otolaryngology and Head & Neck Surgery, (2021).	excluded by full text: unable to extact data
[15] K. Gouda, U. Das, G. Dhangadamajhi, Utility of Fine Needle Aspiration Cytology (FNAC) in the diagnosis of tuberculous lymphadenitis compared to GeneXpert in a tertiary health care center in Northern Odisha, India, Indian Journal of Tuberculosis, 68 (2021) 437-444.	excluded by full text: unable to extact data
[16] A. Gupta, S. Kunder, D. Hazra, V. Shenoy, K. Chawla, Tubercular lymphadenitis in the 21st century: A 5-Year single-center retrospective study from South India, International Journal of Mycobacteriology, 10 (2021) 162-165.	excluded by full text: unable to extact data
[17] M. Abayneh, M. Teressa, Detection of <i>Mycobacterium tuberculosis</i> using Gene Xpert-MTB/RIF assay among tuberculosis suspected patients at Mizan-Tepi university teaching hospital, southwest Ethiopia: An institution based cross-sectional study, Plos One, 17 (2022).	excluded by full text: unable to extact data
[18] P. Alakunta, M.S. Bagrecha, N.S. Gaikwad, A. Ramesh, DIAGNOSTIC VALIDITY OF CBNAAT IN DETECTING TUBERCULAR CERVICAL LYMPHADENITIS: AN OBSERVATIONAL PROSPECTIVE STUDY IN WESTERN MAHARASHTRA, Journal of Pharmaceutical Negative Results, 13 (2022) 9345-9355.	excluded by full text: unable to extact data
[19] P. Jain, U. Singh, V. Kumar, R. Ratnam, A. Jain, Agreement between CBNAAT, liquid culture and line probe assay for detection of<i> Mycobacterium</i><i> tuberculosis</i> and anti-tubercular drug resistance in extrapulmonary samples, Indian journal of medical microbiology, 40 (2022) 365-369.	excluded by full text: unable to extact data
[20] J.P. Smith, R. Song, K.D. McCarthy, W. McHembere, E.S. Click, K.P. Cain, Clinical and Radiologic Factors Associated With Detection of Mycobacterium tuberculosis in Children Under 5 Years old Using Invasive and Noninvasive Sample Collection Techniques-Kenya, Open forum infectious diseases, 9 (2022).	excluded by full text: unable to extact data
[21] R. Tripathi, N. Singh, R. Agrawal, A. Chandra, R. Bera, M.R. Asodariya, An Analysis of Xpert Test for Diagnosing Maxillofacial Tuberculosis, Journal of Maxillofacial & Oral Surgery, 22 (2023) 533-537.	excluded by full text: unable to extact data
[1] R. Razack, M. Louw, C.A. Wright, Diagnostic yield of fine needle aspiration biopsy in HIV-infected adults with suspected mycobacterial lymphadenitis, South African medical journal = Suid-Afrikaanse tydskrif vir geneeskunde, 104 (2013) 27-28.	excluded by full text: unable to find the full text
[2] T.T. Balcha, E. Sturegard, N. Winqvist, A. Reepalu, G. Tibesso, S. Skogmar, Z.H. Jemal, T. Schon, P. Bjorkman, Comparison of diagnostic yield of direct smear microscopy and Xpert MTB/RIF using culture as reference standard, Figshare, 2014.	excluded by full text: unable to find the full text
[3] A. Aainouss, G. Momen, A. Belghiti, K. Bennani, A. Lamaammal, F. Chetioui, M. Messaoudi, M. Blaghen, J. Mouslim, M. Khyatti, M.D. El Messaoudi, PERFORMANCE OF GeneXpert MTB/RIF IN THE DIAGNOSIS OF EXTRAPULMONARY TUBERCULOSIS IN MOROCCO, Infektsiya I Immunitet, 12 (2022) 78-84.	excluded by full text: unable to find the full text
